# Supplementary material for: The paternal and maternal genetic history of Vietnamese populations
Source: Eur J Hum Genet. 2019 Dec 11;28(5):636–45. doi: 10.1038/s41431-019-0557-4 (PMC7171127; doi:10.1038/s41431-019-0557-4)
Supplement: Supplementary file 3 — Supplementary Tables S1-S7 [file 41431_2019_557_MOESM3_ESM.xlsx]

## Sheet: Table S1 - Sample information
Table S1 – Sample information. MtDNA haplogroup labels are based on Phylotree 17, while MSY haplogroups are designated in short form by the diagnostic SNP and in long form by the haplogroup name based on ISOGG version 11.04.
ID	Ethnicity	District	Language family*	Region	mtDNA haplogroup	MSY haplogroup representative SNP	MSY haplogroup long name
CoLao566	Colao	Hoang_Su_Phi	Tai-Kadai	Ha_Giang	M10	O-M1283	O1b1a1a1b
CoLao567	Colao	Hoang_Su_Phi	Tai-Kadai	Ha_Giang	A+152+16362	O-N5	O2a2a1a2a1a2
CoLao568	Colao	Hoang_Su_Phi	Tai-Kadai	Ha_Giang	F1a1a	O-M1283	O1b1a1a1b
CoLao569	Colao	Hoang_Su_Phi	Tai-Kadai	Ha_Giang	M10	O-M1283	O1b1a1a1b
CoLao570	Colao	Hoang_Su_Phi	Tai-Kadai	Ha_Giang	B4g2	O-M1283	O1b1a1a1b
CoLao571	Colao	Hoang_Su_Phi	Tai-Kadai	Ha_Giang	M10	O-M1283	O1b1a1a1b
CoLao572	Colao	Hoang_Su_Phi	Tai-Kadai	Ha_Giang	M74a	O-M1283	O1b1a1a1b
CoLao573	Colao	Hoang_Su_Phi	Tai-Kadai	Ha_Giang	C7a	O-M1283	O1b1a1a1b
CoLao574	Colao	Hoang_Su_Phi	Tai-Kadai	Ha_Giang	C7a	O-M1283	O1b1a1a1b
CoLao575	Colao	Hoang_Su_Phi	Tai-Kadai	Ha_Giang	F1a1a	C-F725	C1b1a2b
CoLao576	Colao	Hoang_Su_Phi	Tai-Kadai	Ha_Giang	M10	O-M1283	O1b1a1a1b
CoLao577	Colao	Hoang_Su_Phi	Tai-Kadai	Ha_Giang	M10	O-M1283	O1b1a1a1b
CoLao578	Colao	Hoang_Su_Phi	Tai-Kadai	Ha_Giang	M10	O-M1283	O1b1a1a1b
CoLao580	Colao	Hoang_Su_Phi	Tai-Kadai	Ha_Giang	M7c2a	O-M1283	O1b1a1a1b
CoLao581	Colao	Hoang_Su_Phi	Tai-Kadai	Ha_Giang	B4a5	O-M1283	O1b1a1a1b
CoLao582	Colao	Hoang_Su_Phi	Tai-Kadai	Ha_Giang	M74a	O-M1283	O1b1a1a1b
CoLao584	Colao	Hoang_Su_Phi	Tai-Kadai	Ha_Giang	M7c2a	O-M1283	O1b1a1a1b
CoLao585	Colao	Hoang_Su_Phi	Tai-Kadai	Ha_Giang	B4a1c2	O-M1283	O1b1a1a1b
CoLao586	Colao	Hoang_Su_Phi	Tai-Kadai	Ha_Giang	B5a1c1a	O-M95	O1b1a1a
CoLao587	Colao	Hoang_Su_Phi	Tai-Kadai	Ha_Giang	B5a1c1a	O-M95	O1b1a1a
CoLao588	Colao	Hoang_Su_Phi	Tai-Kadai	Ha_Giang	M7b1a1h	O-M95	O1b1a1a
CoLao589	Colao	Hoang_Su_Phi	Tai-Kadai	Ha_Giang	F1a1	O-M95	O1b1a1a
CoLao590	Colao	Hoang_Su_Phi	Tai-Kadai	Ha_Giang	M7b1a1h	O-M95	O1b1a1a
CoLao591	Colao	Hoang_Su_Phi	Tai-Kadai	Ha_Giang	M7b1a1h	O-M95	O1b1a1a
CoLao592	Colao	Hoang_Su_Phi	Tai-Kadai	Ha_Giang	B4b1a2a	O-M95	O1b1a1a
CoLao593	Colao	Hoang_Su_Phi	Tai-Kadai	Ha_Giang	B5a1c1a	O-F632	O2a1c1a1
CoLao594	Colao	Hoang_Su_Phi	Tai-Kadai	Ha_Giang	D4e1a3	O-Z23392	O1a1a1b2
CoLao595	Colao	Hoang_Su_Phi	Tai-Kadai	Ha_Giang	N9a10+16311	N-M2291	N1
CoLao596	Colao	Hoang_Su_Phi	Tai-Kadai	Ha_Giang	B5a1c1a1	O-M95	O1b1a1a
CoLao597	Colao	Hoang_Su_Phi	Tai-Kadai	Ha_Giang	B6a	N-M2291	N1
CoLao598	Colao	Hoang_Su_Phi	Tai-Kadai	Ha_Giang	D5b4	O-M95	O1b1a1a
CoLao599	Colao	Hoang_Su_Phi	Tai-Kadai	Ha_Giang	B5a1c1a	O-Z23392	O1a1a1b2
CoLao600	Colao	Hoang_Su_Phi	Tai-Kadai	Ha_Giang	B5a1a	N-M2291	N1
CoLao601	Colao	Hoang_Su_Phi	Tai-Kadai	Ha_Giang	B5a1c1a	O-M95	O1b1a1a
Dao50	Dao	Hoang_Su_Phi	Hmong-Mien	Ha_Giang	F3a1	O-F1275	O2a2a1a2a1a
Dao51	Dao	Hoang_Su_Phi	Hmong-Mien	Ha_Giang	F2e	O-F4110	O2a2b2a1a
Dao52	Dao	Hoang_Su_Phi	Hmong-Mien	Ha_Giang	B4g2	O-F81	O1a1a1a1a
Dao623	Dao	Hoang_Su_Phi	Hmong-Mien	Ha_Giang	G	F-M89	F
Dao624	Dao	Hoang_Su_Phi	Hmong-Mien	Ha_Giang	B4c2c	O-F46	O2a2b1a2a1
Dao625	Dao	Hoang_Su_Phi	Hmong-Mien	Ha_Giang	B4a5	O-F2758	O1b1a1a1a1a
Dao626	Dao	Hoang_Su_Phi	Hmong-Mien	Ha_Giang	C7a	O-F46	O2a2b1a2a1
Dao627	Dao	Hoang_Su_Phi	Hmong-Mien	Ha_Giang	R9b1a3	O-F46	O2a2b1a2a1
Dao628	Dao	Hoang_Su_Phi	Hmong-Mien	Ha_Giang	R9c1b1	O-F4110	O2a2b2a1a
Dao629	Dao	Hoang_Su_Phi	Hmong-Mien	Ha_Giang	G1a1	O-F46	O2a2b1a2a1
Dao630	Dao	Hoang_Su_Phi	Hmong-Mien	Ha_Giang	B4a5	O-F46	O2a2b1a2a1
Dao631	Dao	Hoang_Su_Phi	Hmong-Mien	Ha_Giang	G	N-M2291	N1
Dao632	Dao	Hoang_Su_Phi	Hmong-Mien	Ha_Giang	B4h	C-F725	C1b1a2b
Dao633	Dao	Hoang_Su_Phi	Hmong-Mien	Ha_Giang	B4a1c4	O-F46	O2a2b1a2a1
Dao634	Dao	Hoang_Su_Phi	Hmong-Mien	Ha_Giang	B4a5	O-F46	O2a2b1a2a1
Dao635	Dao	Hoang_Su_Phi	Hmong-Mien	Ha_Giang	G	N-M2291	N1
Dao636	Dao	Hoang_Su_Phi	Hmong-Mien	Ha_Giang	F1g1	O-F1275	O2a2a1a2a1a
Dao637	Dao	Hoang_Su_Phi	Hmong-Mien	Ha_Giang	G	O-F2758	O1b1a1a1a1a
Dao638	Dao	Hoang_Su_Phi	Hmong-Mien	Ha_Giang	F1a1a	O-F46	O2a2b1a2a1
Dao639	Dao	Hoang_Su_Phi	Hmong-Mien	Ha_Giang	C7a	O-F4110	O2a2b2a1a
Dao640	Dao	Hoang_Su_Phi	Hmong-Mien	Ha_Giang	C7a	O-F46	O2a2b1a2a1
Dao641	Dao	Hoang_Su_Phi	Hmong-Mien	Ha_Giang	B5a1c1a	O-F46	O2a2b1a2a1
Dao642	Dao	Hoang_Su_Phi	Hmong-Mien	Ha_Giang	G	N-M2291	N1
Dao643	Dao	Hoang_Su_Phi	Hmong-Mien	Ha_Giang	F1a1a	O-CTS701	O1a1a2a
Dao645	Dao	Hoang_Su_Phi	Hmong-Mien	Ha_Giang	B6a	O-F4110	O2a2b2a1a
Dao646	Dao	Hoang_Su_Phi	Hmong-Mien	Ha_Giang	B4a1c4	O-M1283	O1b1a1a1b
Dao647	Dao	Hoang_Su_Phi	Hmong-Mien	Ha_Giang	B4h	O-F4110	O2a2b2a1a
Dao648	Dao	Hoang_Su_Phi	Hmong-Mien	Ha_Giang	B6a	O-F46	O2a2b1a2a1
Dao649	Dao	Hoang_Su_Phi	Hmong-Mien	Ha_Giang	G1a1	O-CTS651	O1b1a1a1a2a2
Dao650	Dao	Hoang_Su_Phi	Hmong-Mien	Ha_Giang	F1a1a	O-F4110	O2a2b2a1a
Dao651	Dao	Hoang_Su_Phi	Hmong-Mien	Ha_Giang	B4h	O-F81	O1a1a1a1a
Dao652	Dao	Hoang_Su_Phi	Hmong-Mien	Ha_Giang	F1a1a	O-F2758	O1b1a1a1a1a
Dao653	Dao	Hoang_Su_Phi	Hmong-Mien	Ha_Giang	B6a	O-M1283	O1b1a1a1b
Dao654	Dao	Hoang_Su_Phi	Hmong-Mien	Ha_Giang	F1a1a	O-M1283	O1b1a1a1b
Dao655	Dao	Hoang_Su_Phi	Hmong-Mien	Ha_Giang	F1a1a	O-CTS701	O1a1a2a
Dao656	Dao	Hoang_Su_Phi	Hmong-Mien	Ha_Giang	C7a	O-M1283	O1b1a1a1b
Dao657	Dao	Hoang_Su_Phi	Hmong-Mien	Ha_Giang	F1a1a	O-F2758	O1b1a1a1a1a
Dao658	Dao	Hoang_Su_Phi	Hmong-Mien	Ha_Giang	B6a	O-N5	O2a2a1a2a1a2
Dao659	Dao	Hoang_Su_Phi	Hmong-Mien	Ha_Giang	B4a1c4	O-F2758	O1b1a1a1a1a
Dao660	Dao	Hoang_Su_Phi	Hmong-Mien	Ha_Giang	R9b1a3	O-M1283	O1b1a1a1b
Dao661	Dao	Hoang_Su_Phi	Hmong-Mien	Ha_Giang	F1a4a1	O-F46	O2a2b1a2a1
Dao662	Dao	Hoang_Su_Phi	Hmong-Mien	Ha_Giang	G	O-CTS651	O1b1a1a1a2a2
Dao663	Dao	Hoang_Su_Phi	Hmong-Mien	Ha_Giang	G1a1	O-CTS651	O1b1a1a1a2a2
Ede102	Ede	KRong_Nang	Austronesian	Dak_Lak	M71+151	O-F2758	O1b1a1a1a1a
Ede112	Ede	Song_Hinh	Austronesian	Phu_Yen	M21b	O-M1283	O1b1a1a1b
Ede123	Ede	Buon_Ho	Austronesian	Dak_Lak	B5a1a	O-M1283	O1b1a1a1b
Ede61	Ede	CuM'Gar	Austronesian	Dak_Lak	M71+151	O-M1283	O1b1a1a1b
Ede736	Ede	Ea_Kar	Austronesian	Dak_Lak	M71+151	O-M1283	O1b1a1a1b
Ede737	Ede	KRong_Nang	Austronesian	Dak_Nong	M71+151	O-M1283	O1b1a1a1b
Ede738	Ede	Ma'Drak	Austronesian	Dak_Lak	M24b	O-F1275	O2a2a1a2a1a
Ede739	Ede	CuM'Gar	Austronesian	Dak_Lak	M71+151	O-M1283	O1b1a1a1b
Ede74	Ede	KRong_Buk	Austronesian	Dak_Lak	M74b1	R-Z645	R1a1a1b
Ede740	Ede	Ma'Drak	Austronesian	Dak_Lak	F1f	O-M1283	O1b1a1a1b
Ede741	Ede	KRong_Nang	Austronesian	Dak_Nong	M71+151	O-M1283	O1b1a1a1b
Ede742	Ede	Ea_H'Leo	Austronesian	Dak_Lak	B5a1d	R-Z2123	R1a1a1b2a2a
Ede743	Ede	Ma'Drak	Austronesian	Dak_Lak	M71+151	O-M1283	O1b1a1a1b
Ede744	Ede	KRong_Buk	Austronesian	Dak_Lak	B5a1a	O-B426	O1b1a1a1b1a
Ede745	Ede	Ea_H'Leo	Austronesian	Dak_Lak	M71+151	O-M1283	O1b1a1a1b
Ede746	Ede	Tuy_An	Austronesian	Phu_Yen	M73b	O-B426	O1b1a1a1b1a
Ede747	Ede	Ea_Kar	Austronesian	Dak_Lak	B5a1d	R-M479	R2
Ede748	Ede	Ea_Kar	Austronesian	Dak_Lak	M71+151	O-Z24091	O1b1a1a1a1a1b
Ede749	Ede	Lak	Austronesian	Dak_Lak	M68a1a	D-M174	D
Ede750	Ede	Ma'Drak	Austronesian	Dak_Lak	M68a1a	O-M1283	O1b1a1a1b
Ede88	Ede	Buon_Me_Thuot_City	Austronesian	Dak_Lak	B5a1a	O-F1275	O2a2a1a2a1a
Ede90	Ede	KRong_Nang	Austronesian	Dak_Lak	M71+151	O-M1283	O1b1a1a1b
Ede95	Ede	Ma'Drak	Austronesian	Dak_Lak	M68a1a	O-M1283	O1b1a1a1b
Ede97	Ede	Buon_Me_Thuot_City	Austronesian	Dak_Lak	B5a1a	O-M1283	O1b1a1a1b
Giarai100	Giarai	Krong_Pa	Austronesian	Gia_Lai	M71+151	O-M1283	O1b1a1a1b
Giarai104	Giarai	Ayun_Pa	Austronesian	Gia_Lai	M21b	O-M1283	O1b1a1a1b
Giarai107	Giarai	Ayun_Pa	Austronesian	Gia_Lai	M71+151	O-B426	O1b1a1a1b1a
Giarai124	Giarai	Chu_Prong	Austronesian	Gia_Lai	M21b	L-M27	L1a1
Giarai134	Giarai	Ia_Grai	Austronesian	Gia_Lai	M7b1a1f	O-F1863	O2a2a1a2a2
Giarai60	Giarai	Krong_Pa	Austronesian	Gia_Lai	M71+151	O-M1283	O1b1a1a1b
Giarai67	Giarai	Ayun_Pa	Austronesian	Gia_Lai	M71+151	O-M1283	O1b1a1a1b
Giarai716	Giarai	Duc_Co	Austronesian	Gia_Lai	M74b2	O-F8	O2a2b1a1a
Giarai717	Giarai	Ia_Grai	Austronesian	Gia_Lai	R9b1a1a	O-M1283	O1b1a1a1b
Giarai718	Giarai	Chu_Pah	Austronesian	Gia_Lai	M20	O-M1283	O1b1a1a1b
Giarai719	Giarai	PleiKu_City	Austronesian	Gia_Lai	M20	O-M1283	O1b1a1a1b
Giarai721	Giarai	Krong_Pa	Austronesian	Gia_Lai	M71+151	O-M1283	O1b1a1a1b
Giarai722	Giarai	Ayun_Pa	Austronesian	Gia_Lai	M71+151	O-M1283	O1b1a1a1b
Giarai723	Giarai	Chu_Prong	Austronesian	Gia_Lai	F1a4a	O-M1283	O1b1a1a1b
Giarai724	Giarai	Chu_Pah	Austronesian	Gia_Lai	N21+195	O-M1283	O1b1a1a1b
Giarai725	Giarai	Sa_Thay	Austronesian	Kon_Tum	M74b2	O-M1283	O1b1a1a1b
Giarai726	Giarai	Chu_Prong	Austronesian	Gia_Lai	N21+195	O-M1283	O1b1a1a1b
Giarai727	Giarai	PleiKu_City	Austronesian	Gia_Lai	M71+151	O-F1863	O2a2a1a2a2
Giarai728	Giarai	Chu_Pah	Austronesian	Gia_Lai	F1a1d	O-F1275	O2a2a1a2a1a
Giarai729	Giarai	Ayun_Pa	Austronesian	Gia_Lai	M71+151	O-F1863	O2a2a1a2a2
Giarai730	Giarai	Ia_Grai	Austronesian	Gia_Lai	B5a1d	O-M1283	O1b1a1a1b
Giarai733	Giarai	Ayun_Pa	Austronesian	Gia_Lai	M71+151	C-K96	C1b1a1a1a
Giarai734	Giarai	Chu_Pah	Austronesian	Gia_Lai	M73b	O-M1283	O1b1a1a1b
Giarai735	Giarai	Sa_Thay	Austronesian	Kon_Tum	M20	R-M479	R2
Giarai81	Giarai	Chu_Prong	Austronesian	Gia_Lai	M20	O-F2758	O1b1a1a1a1a
Giarai91	Giarai	Chu_Se	Austronesian	Gia_Lai	M21b	R-Z645	R1a1a1b
Giarai93	Giarai	Ayun_Pa	Austronesian	Gia_Lai	M71+151	O-M1283	O1b1a1a1b
HaNhi136	Hanhi	Muong_Te	Sino-Tibetan	Lai_Chau	D4s	O-F2137	O2a2b1a1a1a2a
HaNhi312	Hanhi	Muong_Te	Sino-Tibetan	Lai_Chau	D5a2a1	O-CTS701	O1a1a2a
HaNhi313	Hanhi	Muong_Te	Sino-Tibetan	Lai_Chau	C4a2b	O-F2137	O2a2b1a1a1a2a
HaNhi314	Hanhi	Muong_Te	Sino-Tibetan	Lai_Chau	C7a	O-CTS701	O1a1a2a
HaNhi315	Hanhi	Muong_Te	Sino-Tibetan	Lai_Chau	C4a2b	O-F2137	O2a2b1a1a1a2a
HaNhi317	Hanhi	Muong_Te	Sino-Tibetan	Lai_Chau	C7a	F-M89	F
HaNhi318	Hanhi	Muong_Te	Sino-Tibetan	Lai_Chau	M12a1a	O-F2137	O2a2b1a1a1a2a
HaNhi319	Hanhi	Muong_Te	Sino-Tibetan	Lai_Chau	D4s	O-F2137	O2a2b1a1a1a2a
HaNhi320	Hanhi	Muong_Te	Sino-Tibetan	Lai_Chau	C4a2b	F-M89	F
HaNhi321	Hanhi	Muong_Te	Sino-Tibetan	Lai_Chau	M12a1a	O-Z24091	O1b1a1a1a1a1b
HaNhi322	Hanhi	Muong_Te	Sino-Tibetan	Lai_Chau	M12a1a	O-Z24091	O1b1a1a1a1a1b
HaNhi323	Hanhi	Muong_Te	Sino-Tibetan	Lai_Chau	N21+195	O-FGC19713	O1b1a1a1a2a1a
HaNhi324	Hanhi	Muong_Te	Sino-Tibetan	Lai_Chau	M23'75	O-F1759	O1b1a2a1
HaNhi325	Hanhi	Muong_Te	Sino-Tibetan	Lai_Chau	F1a1a	O-F1759	O1b1a2a1
HaNhi326	Hanhi	Muong_Te	Sino-Tibetan	Lai_Chau	B4a1c4	O-F1759	O1b1a2a1
HaNhi327	Hanhi	Muong_Te	Sino-Tibetan	Lai_Chau	F1a1a	F-M89	F
HaNhi328	Hanhi	Muong_Te	Sino-Tibetan	Lai_Chau	D4s	O-FGC19713	O1b1a1a1a2a1a
HaNhi329	Hanhi	Muong_Te	Sino-Tibetan	Lai_Chau	C7a	F-M89	F
HaNhi330	Hanhi	Muong_Te	Sino-Tibetan	Lai_Chau	D4s	O-F2137	O2a2b1a1a1a2a
HaNhi331	Hanhi	Muong_Te	Sino-Tibetan	Lai_Chau	D5a2b	O-F2137	O2a2b1a1a1a2a
HaNhi332	Hanhi	Muong_Te	Sino-Tibetan	Lai_Chau	B4a1c4	O-F2137	O2a2b1a1a1a2a
HaNhi333	Hanhi	Muong_Te	Sino-Tibetan	Lai_Chau	F1a	C-CTS2657	C2e1a
HaNhi334	Hanhi	Muong_Te	Sino-Tibetan	Lai_Chau	F1a1a	O-F2137	O2a2b1a1a1a2a
HaNhi335	Hanhi	Muong_Te	Sino-Tibetan	Lai_Chau	A17	C-CTS8579	C2e1a1
HaNhi336	Hanhi	Muong_Te	Sino-Tibetan	Lai_Chau	F1a1a1	N-M2291	N1
HaNhi337	Hanhi	Muong_Te	Sino-Tibetan	Lai_Chau	M12b1a	O-F2137	O2a2b1a1a1a2a
HaNhi338	Hanhi	Muong_Te	Sino-Tibetan	Lai_Chau	C7a	C-CTS8579	C2e1a1
HaNhi339	Hanhi	Muong_Te	Sino-Tibetan	Lai_Chau	N21+195	N-M2291	N1
HaNhi340	Hanhi	Muong_Te	Sino-Tibetan	Lai_Chau	Z3a1a	F-M89	F
HaNhi341	Hanhi	Muong_Te	Sino-Tibetan	Lai_Chau	A17	O-F2137	O2a2b1a1a1a2a
HaNhi44	Hanhi	Muong_Te	Sino-Tibetan	Lai_Chau	B4c2	C-CTS8579	C2e1a1
HaNhi45	Hanhi	Muong_Te	Sino-Tibetan	Lai_Chau	F3a1	O-F2137	O2a2b1a1a1a2a
HaNhi46	Hanhi	Muong_Te	Sino-Tibetan	Lai_Chau	M11a2	N-M2291	N1
HMong194	Hmong	Dien_Bien_Phu_City	Hmong-Mien	Dien_Bien	F1a1a	C-F725	C1b1a2b
HMong195	Hmong	Dien_Bien_Phu_City	Hmong-Mien	Dien_Bien	D4	C-F725	C1b1a2b
HMong196	Hmong	Dien_Bien_Phu_City	Hmong-Mien	Dien_Bien	F1a1a	C-F725	C1b1a2b
HMong197	Hmong	Dien_Bien_Phu_City	Hmong-Mien	Dien_Bien	N9a10+16311	C-F725	C1b1a2b
HMong198	Hmong	Dien_Bien_Phu_City	Hmong-Mien	Dien_Bien	B5a1c1a1	C-F725	C1b1a2b
HMong199	Hmong	Dien_Bien_Phu_City	Hmong-Mien	Dien_Bien	B4a5	O-N5	O2a2a1a2a1a2
HMong200	Hmong	Dien_Bien_Phu_City	Hmong-Mien	Dien_Bien	N9a10+16311	O-M1283	O1b1a1a1b
HMong201	Hmong	Dien_Bien_Phu_City	Hmong-Mien	Dien_Bien	B4a5	O-M1283	O1b1a1a1b
HMong202	Hmong	Dien_Bien_Phu_City	Hmong-Mien	Dien_Bien	N9a10+16311	O-N5	O2a2a1a2a1a2
HMong203	Hmong	Dien_Bien_Phu_City	Hmong-Mien	Dien_Bien	N9a10+16311	D-CTS11577	D1
HMong204	Hmong	Dien_Bien_Phu_City	Hmong-Mien	Dien_Bien	M12a1a1	D-CTS11577	D1
HMong205	Hmong	Dien_Bien_Phu_City	Hmong-Mien	Dien_Bien	B4a5	C-F1319	C2e1b1
HMong206	Hmong	Dien_Bien_Phu_City	Hmong-Mien	Dien_Bien	F1a2	C-F725	C1b1a2b
HMong207	Hmong	Dien_Bien_Phu_City	Hmong-Mien	Dien_Bien	B5a1c1a1	O-M1283	O1b1a1a1b
HMong208	Hmong	Dien_Bien_Phu_City	Hmong-Mien	Dien_Bien	N9a10+16311	C-F1319	C2e1b1
HMong209	Hmong	Dien_Bien_Phu_City	Hmong-Mien	Dien_Bien	F3a1	O-M1283	O1b1a1a1b
HMong210	Hmong	Dien_Bien_Phu_City	Hmong-Mien	Dien_Bien	B5a1c1a1	C-F845	C2e2
HMong211	Hmong	Dien_Bien_Phu_City	Hmong-Mien	Dien_Bien	N9a10+16311	C-F1319	C2e1b1
HMong212	Hmong	Dien_Bien_Phu_City	Hmong-Mien	Dien_Bien	F1f	D-CTS11577	D1
HMong213	Hmong	Dien_Bien_Phu_City	Hmong-Mien	Dien_Bien	B5a1c1a	C-F725	C1b1a2b
HMong214	Hmong	Dien_Bien_Phu_City	Hmong-Mien	Dien_Bien	C5d	C-F1319	C2e1b1
HMong215	Hmong	Dien_Bien_Phu_City	Hmong-Mien	Dien_Bien	F3a1	O-N5	O2a2a1a2a1a2
HMong216	Hmong	Dien_Bien_Phu_City	Hmong-Mien	Dien_Bien	B5a1c1a1	C-F845	C2e2
HMong217	Hmong	Dien_Bien_Phu_City	Hmong-Mien	Dien_Bien	N9a10+16311	O-N5	O2a2a1a2a1a2
HMong218	Hmong	Dien_Bien_Phu_City	Hmong-Mien	Dien_Bien	C5d	O-N5	O2a2a1a2a1a2
HMong219	Hmong	Dien_Bien_Phu_City	Hmong-Mien	Dien_Bien	B5a1c1a1	D-CTS11577	D1
HMong220	Hmong	Dien_Bien_Phu_City	Hmong-Mien	Dien_Bien	C5d	C-F1319	C2e1b1
HMong221	Hmong	Dien_Bien_Phu_City	Hmong-Mien	Dien_Bien	B5a1c1a	C-F1319	C2e1b1
HMong222	Hmong	Dien_Bien_Phu_City	Hmong-Mien	Dien_Bien	B5a1c1a1	D-CTS11577	D1
HMong223	Hmong	Dien_Bien_Phu_City	Hmong-Mien	Dien_Bien	B5a1c1a1	O-M1283	O1b1a1a1b
HMong224	Hmong	Dien_Bien_Phu_City	Hmong-Mien	Dien_Bien	D4	C-F725	C1b1a2b
HMong225	Hmong	Dien_Bien_Phu_City	Hmong-Mien	Dien_Bien	D4	C-F725	C1b1a2b
HMong226	Hmong	Dien_Bien_Phu_City	Hmong-Mien	Dien_Bien	M74a	C-F725	C1b1a2b
HMong227	Hmong	Dien_Bien_Phu_City	Hmong-Mien	Dien_Bien	B4a5	O-M1283	O1b1a1a1b
HMong228	Hmong	Dien_Bien_Phu_City	Hmong-Mien	Dien_Bien	C5d	C-F1319	C2e1b1
HMong229	Hmong	Dien_Bien_Phu_City	Hmong-Mien	Dien_Bien	F1g1	C-F845	C2e2
HMong230	Hmong	Dien_Bien_Phu_City	Hmong-Mien	Dien_Bien	C5d	C-F1319	C2e1b1
HMong231	Hmong	Dien_Bien_Phu_City	Hmong-Mien	Dien_Bien	B4a5	O-CTS701	O1a1a2a
HMong232	Hmong	Dien_Bien_Phu_City	Hmong-Mien	Dien_Bien	M74a	O-N5	O2a2a1a2a1a2
HMong233	Hmong	Dien_Bien_Phu_City	Hmong-Mien	Dien_Bien	B4a5	O-CTS701	O1a1a2a
HMong234	Hmong	Dien_Bien_Phu_City	Hmong-Mien	Dien_Bien	B5a1c1a1	O-M1283	O1b1a1a1b
Kinh01	Kinh	Gia_Lam	Austro-Asiatic	Ha_Noi	F1g	C-CTS8579	C2e1a1
Kinh02	Kinh	Gia_Lam	Austro-Asiatic	Ha_Noi	D5b3	C-CTS3385	C2e1b2
Kinh03	Kinh	Yen_Phong	Austro-Asiatic	Bac_Ninh	R11b1	O-B426	O1b1a1a1b1a
Kinh04	Kinh	Gia_Lam	Austro-Asiatic	Ha_Noi	M7c1c2	O-M95	O1b1a1a
Kinh05	Kinh	Gia_Lam	Austro-Asiatic	Ha_Noi	B4b1c1	O-M5420	O2a1c1a5
Kinh06	Kinh	Gia_Lam	Austro-Asiatic	Ha_Noi	B5a1a	O-M1283	O1b1a1a1b
Kinh07	Kinh	Gia_Lam	Austro-Asiatic	Ha_Noi	C7	O-F2758	O1b1a1a1a1a
Kinh08	Kinh	Gia_Lam	Austro-Asiatic	Ha_Noi	B5b1	O-CTS5409	O2a1c1a6a1
Kinh09	Kinh	Gia_Lam	Austro-Asiatic	Ha_Noi	B5a1b1	H-Z4487	H1a2a
Kinh10	Kinh	Gia_Lam	Austro-Asiatic	Ha_Noi	M74b2	O-F2758	O1b1a1a1a1a
Kinh11	Kinh	Gia_Lam	Austro-Asiatic	Ha_Noi	F1a	Q-M120	Q1a1a1
Kinh12	Kinh	Hai_Ba_Trung	Austro-Asiatic	Ha_Noi	B4h	O-M307.1	O1a1a
Kinh13	Kinh	Hoang_Mai	Austro-Asiatic	Ha_Noi	B4a1c4	O-F2758	O1b1a1a1a1a
Kinh14	Kinh	Hai_Ba_Trung	Austro-Asiatic	Ha_Noi	B5a	O-F1863	O2a2a1a2a2
Kinh15	Kinh	Gia_Lam	Austro-Asiatic	Ha_Noi	C7a	N-M2291	N1
Kinh16	Kinh	Ba_Dinh	Austro-Asiatic	Ha_Noi	B4c1b2c2	O-F2758	O1b1a1a1a1a
Kinh17	Kinh	Nghia_Hung	Austro-Asiatic	Nam_Dinh	F1a1a	O-Z24091	O1b1a1a1a1a1b
Kinh18	Kinh	Nam_Truc	Austro-Asiatic	Nam_Dinh	M12a2	O-F2758	O1b1a1a1a1a
Kinh19	Kinh	Bac_Ha	Austro-Asiatic	Lao_Cai	M7c1a	O-F1863	O2a2a1a2a2
Kinh20	Kinh	Yen_Phong	Austro-Asiatic	Bac_Ninh	M7c1a	O-CTS5409	O2a1c1a6a1
Kinh21	Kinh	Nam_Truc	Austro-Asiatic	Nam_Dinh	M7b1a1+16192	O-F2758	O1b1a1a1a1a
Kinh22	Kinh	Nam_Truc	Austro-Asiatic	Nam_Dinh	B5b2.204	O-F1863	O2a2a1a2a2
Kinh23	Kinh	Tu_Liem	Austro-Asiatic	Ha_Noi	F1g	O-CTS5409	O2a1c1a6a1
Kinh24	Kinh	Hoai_Duc	Austro-Asiatic	Ha_Noi	F1g	C-CTS3385	C2e1b2
Kinh25	Kinh	Quoc_Oai	Austro-Asiatic	Ha_Noi	M59	O-F8	O2a2b1a1a
Kinh26	Kinh	Ba_Dinh	Austro-Asiatic	Ha_Noi	M71c	Q-M120	Q1a1a1
Kinh27	Kinh	Ngo_Quyen	Austro-Asiatic	Hai_Phong	M7b1a1a2	O-F11	O2a1c1a
Kinh28	Kinh	Ha_Dong	Austro-Asiatic	Ha_Noi	D5b1c1a	C-F845	C2e2
Kinh29	Kinh	Ba_Dinh	Austro-Asiatic	Ha_Noi	R9c1b1	O-M5420	O2a1c1a5
Kinh30	Kinh	Cau_Giay	Austro-Asiatic	Ha_Noi	B5a1b1	O-F46	O2a2b1a2a1
Kinh31	Kinh	Dong_Da	Austro-Asiatic	Ha_Noi	B6a	O-CTS5409	O2a1c1a6a1
Kinh32	Kinh	Dan_Phuong	Austro-Asiatic	Ha_Noi	C7a	C-CTS3385	C2e1b2
Kinh33	Kinh	Ba_Dinh	Austro-Asiatic	Ha_Noi	B4a1c4	O-F2758	O1b1a1a1a1a
Kinh34	Kinh	Cau_Giay	Austro-Asiatic	Ha_Noi	F1a1a1	O-M1283	O1b1a1a1b
Kinh699	Kinh	Dan_Phuong	Austro-Asiatic	Ha_Noi	M7b1a1b	O-F2758	O1b1a1a1a1a
Kinh700	Kinh	Gia_Lam	Austro-Asiatic	Ha_Noi	F3a1	O-F8	O2a2b1a1a
Kinh701	Kinh	Gia_Lam	Austro-Asiatic	Ha_Noi	M7b1a1a3	O-F1863	O2a2a1a2a2
Kinh702	Kinh	Dong_Anh	Austro-Asiatic	Ha_Noi	B4.16261	O-M1283	O1b1a1a1b
Kinh703	Kinh	Gia_Lam	Austro-Asiatic	Ha_Noi	C7a	O-Z24014	O1b1a1a1a1b2
Kinh704	Kinh	Ba_Dinh	Austro-Asiatic	Ha_Noi	M7b1a1+16192	O-F2758	O1b1a1a1a1a
Kinh705	Kinh	Gia_Lam	Austro-Asiatic	Ha_Noi	M7b1a1a2	O-F46	O2a2b1a2a1
Kinh706	Kinh	Gia_Lam	Austro-Asiatic	Ha_Noi	D4a7	O-B426	O1b1a1a1b1a
Kinh707	Kinh	Gia_Lam	Austro-Asiatic	Ha_Noi	D5b4	O-Z24014	O1b1a1a1a1b2
Kinh708	Kinh	Hoang_Mai	Austro-Asiatic	Ha_Noi	F1e3	O-B426	O1b1a1a1b1a
Kinh709	Kinh	Ba_Dinh	Austro-Asiatic	Ha_Noi	F1f	N-M2291	N1
Kinh710	Kinh	Hoang_Mai	Austro-Asiatic	Ha_Noi	B4b1c1	O-F2758	O1b1a1a1a1a
Kinh711	Kinh	Hoang_Mai	Austro-Asiatic	Ha_Noi	M7c1c2	O-F2758	O1b1a1a1a1a
Kinh713	Kinh	Hoang_Mai	Austro-Asiatic	Ha_Noi	F1e3	O-B426	O1b1a1a1b1a
Kinh714	Kinh	Soc_Son	Austro-Asiatic	Ha_Noi	F1a	O-Z23420	O1a1a1b
Kinh715	Kinh	Thanh_Xuan	Austro-Asiatic	Ha_Noi	M71a1a	O-F1759	O1b1a2a1
LaChi530	Lachi	Hoang_Su_Phi	Tai-Kadai	Ha_Giang	B6a	O-CTS701	O1a1a2a
LaChi531	Lachi	Hoang_Su_Phi	Tai-Kadai	Ha_Giang	F1b1c	O-Z24091	O1b1a1a1a1a1b
LaChi532	Lachi	Hoang_Su_Phi	Tai-Kadai	Ha_Giang	F1c1a1	O-F8	O2a2b1a1a
LaChi533	Lachi	Hoang_Su_Phi	Tai-Kadai	Ha_Giang	M7c1c2a	O-CTS701	O1a1a2a
LaChi534	Lachi	Hoang_Su_Phi	Tai-Kadai	Ha_Giang	D4b2b2a	O-F8	O2a2b1a1a
LaChi535	Lachi	Hoang_Su_Phi	Tai-Kadai	Ha_Giang	M7b1a1a3	O-Z24091	O1b1a1a1a1a1b
LaChi536	Lachi	Hoang_Su_Phi	Tai-Kadai	Ha_Giang	B4c	O-Z24091	O1b1a1a1a1a1b
LaChi537	Lachi	Hoang_Su_Phi	Tai-Kadai	Ha_Giang	B6a	O-Z24091	O1b1a1a1a1a1b
LaChi538	Lachi	Hoang_Su_Phi	Tai-Kadai	Ha_Giang	B6a	O-CTS701	O1a1a2a
LaChi539	Lachi	Hoang_Su_Phi	Tai-Kadai	Ha_Giang	F1b1c	O-Z24091	O1b1a1a1a1a1b
LaChi540	Lachi	Hoang_Su_Phi	Tai-Kadai	Ha_Giang	B4c	O-F8	O2a2b1a1a
LaChi541	Lachi	Hoang_Su_Phi	Tai-Kadai	Ha_Giang	B6a	O-F8	O2a2b1a1a
LaChi542	Lachi	Hoang_Su_Phi	Tai-Kadai	Ha_Giang	B4c	O-CTS701	O1a1a2a
LaChi543	Lachi	Hoang_Su_Phi	Tai-Kadai	Ha_Giang	B4c	O-Z24091	O1b1a1a1a1a1b
LaChi544	Lachi	Hoang_Su_Phi	Tai-Kadai	Ha_Giang	F3a1	O-CTS701	O1a1a2a
LaChi545	Lachi	Hoang_Su_Phi	Tai-Kadai	Ha_Giang	D4	O-CTS701	O1a1a2a
LaChi546	Lachi	Hoang_Su_Phi	Tai-Kadai	Ha_Giang	D4b2b2a	O-CTS701	O1a1a2a
LaChi547	Lachi	Hoang_Su_Phi	Tai-Kadai	Ha_Giang	B4c	O-F8	O2a2b1a1a
LaChi548	Lachi	Hoang_Su_Phi	Tai-Kadai	Ha_Giang	F1b1c	O-Z24091	O1b1a1a1a1a1b
LaChi549	Lachi	Hoang_Su_Phi	Tai-Kadai	Ha_Giang	M7c1c2a	O-CTS701	O1a1a2a
LaChi550	Lachi	Hoang_Su_Phi	Tai-Kadai	Ha_Giang	D4	O-CTS701	O1a1a2a
LaChi551	Lachi	Hoang_Su_Phi	Tai-Kadai	Ha_Giang	F1b1c	O-CTS701	O1a1a2a
LaChi552	Lachi	Hoang_Su_Phi	Tai-Kadai	Ha_Giang	C7a	O-CTS701	O1a1a2a
LaChi553	Lachi	Hoang_Su_Phi	Tai-Kadai	Ha_Giang	F1b1c	O-CTS701	O1a1a2a
LaChi554	Lachi	Hoang_Su_Phi	Tai-Kadai	Ha_Giang	F1b1c	O-Z24091	O1b1a1a1a1a1b
LaChi555	Lachi	Hoang_Su_Phi	Tai-Kadai	Ha_Giang	C7a	O-M95	O1b1a1a
LaChi556	Lachi	Hoang_Su_Phi	Tai-Kadai	Ha_Giang	F1b1c	O-CTS701	O1a1a2a
LaChi557	Lachi	Hoang_Su_Phi	Tai-Kadai	Ha_Giang	M7c1c2a	O-CTS701	O1a1a2a
LaChi558	Lachi	Hoang_Su_Phi	Tai-Kadai	Ha_Giang	B4c	O-CTS701	O1a1a2a
LaChi559	Lachi	Hoang_Su_Phi	Tai-Kadai	Ha_Giang	F1b1c	O-CTS701	O1a1a2a
LaChi560	Lachi	Hoang_Su_Phi	Tai-Kadai	Ha_Giang	B6a	O-M95	O1b1a1a
LaChi561	Lachi	Hoang_Su_Phi	Tai-Kadai	Ha_Giang	F1b1c	O-CTS701	O1a1a2a
LaChi562	Lachi	Hoang_Su_Phi	Tai-Kadai	Ha_Giang	B6a	O-F8	O2a2b1a1a
LaChi563	Lachi	Hoang_Su_Phi	Tai-Kadai	Ha_Giang	B4c	O-F8	O2a2b1a1a
LaChi564	Lachi	Hoang_Su_Phi	Tai-Kadai	Ha_Giang	B4c	O-F8	O2a2b1a1a
LaChi565	Lachi	Hoang_Su_Phi	Tai-Kadai	Ha_Giang	B4c	O-M95	O1b1a1a
LaHu342	Lahu	Muong_Te	Sino-Tibetan	Lai_Chau	B4c	O-F2137	O2a2b1a1a1a2a
LaHu343	Lahu	Muong_Te	Sino-Tibetan	Lai_Chau	B4c2	O-F2137	O2a2b1a1a1a2a
LaHu344	Lahu	Muong_Te	Sino-Tibetan	Lai_Chau	B4c1a	N-M2291	N1
LaHu345	Lahu	Muong_Te	Sino-Tibetan	Lai_Chau	C4a2b	O-F2758	O1b1a1a1a1a
LaHu346	Lahu	Muong_Te	Sino-Tibetan	Lai_Chau	F1a1	F-M89	F
LaHu347	Lahu	Muong_Te	Sino-Tibetan	Lai_Chau	F1a1a	O-F2758	O1b1a1a1a1a
LaHu348	Lahu	Muong_Te	Sino-Tibetan	Lai_Chau	B4c	F-M89	F
LaHu349	Lahu	Muong_Te	Sino-Tibetan	Lai_Chau	D4j1a1	F-M89	F
LaHu350	Lahu	Muong_Te	Sino-Tibetan	Lai_Chau	B4e	O-F2137	O2a2b1a1a1a2a
LaHu351	Lahu	Muong_Te	Sino-Tibetan	Lai_Chau	D4j1a1	O-M1283	O1b1a1a1b
LaHu352	Lahu	Muong_Te	Sino-Tibetan	Lai_Chau	B4c	F-M89	F
LaHu353	Lahu	Muong_Te	Sino-Tibetan	Lai_Chau	B4c2	N-M2291	N1
LaHu354	Lahu	Muong_Te	Sino-Tibetan	Lai_Chau	B4c2	O-F2137	O2a2b1a1a1a2a
LaHu355	Lahu	Muong_Te	Sino-Tibetan	Lai_Chau	B4c2	F-M89	F
LaHu356	Lahu	Muong_Te	Sino-Tibetan	Lai_Chau	B4c1a	O-Page59	O1b1a2
LaHu357	Lahu	Muong_Te	Sino-Tibetan	Lai_Chau	B5a1d	F-M89	F
LaHu361	Lahu	Muong_Te	Sino-Tibetan	Lai_Chau	B4c2	F-M89	F
LaHu362	Lahu	Muong_Te	Sino-Tibetan	Lai_Chau	M70	F-M89	F
LaHu363	Lahu	Muong_Te	Sino-Tibetan	Lai_Chau	B4c1a	O-Page59	O1b1a2
LaHu364	Lahu	Muong_Te	Sino-Tibetan	Lai_Chau	B4c1a	O-F46	O2a2b1a2a1
LaHu365	Lahu	Muong_Te	Sino-Tibetan	Lai_Chau	B4c1a	N-M2291	N1
LaHu366	Lahu	Muong_Te	Sino-Tibetan	Lai_Chau	B4c	F-M89	F
LaHu367	Lahu	Muong_Te	Sino-Tibetan	Lai_Chau	R9b1	O-F2758	O1b1a1a1a1a
LaHu368	Lahu	Muong_Te	Sino-Tibetan	Lai_Chau	B4c2	O-F2758	O1b1a1a1a1a
LaHu369	Lahu	Muong_Te	Sino-Tibetan	Lai_Chau	B4c1b2c2	O-M1283	O1b1a1a1b
LaHu370	Lahu	Muong_Te	Sino-Tibetan	Lai_Chau	F1a1a1	N-M2291	N1
LaHu371	Lahu	Muong_Te	Sino-Tibetan	Lai_Chau	M7b1a1	N-M2291	N1
LaHu372	Lahu	Muong_Te	Sino-Tibetan	Lai_Chau	B4c2	F-M89	F
LaHu373	Lahu	Muong_Te	Sino-Tibetan	Lai_Chau	B4c2	N-M2291	N1
LaHu374	Lahu	Muong_Te	Sino-Tibetan	Lai_Chau	B4c1a	O-M1283	O1b1a1a1b
LaHu375	Lahu	Muong_Te	Sino-Tibetan	Lai_Chau	M20	N-M2291	N1
LoLo458	Lolo	Meo_Vac	Sino-Tibetan	Ha_Giang	B4	O-Z24091	O1b1a1a1a1a1b
LoLo459	Lolo	Meo_Vac	Sino-Tibetan	Ha_Giang	B4c	D-N1	D1a1a
LoLo460	Lolo	Meo_Vac	Sino-Tibetan	Ha_Giang	B4c	O-Z24091	O1b1a1a1a1a1b
LoLo461	Lolo	Meo_Vac	Sino-Tibetan	Ha_Giang	B4c	D-N1	D1a1a
LoLo462	Lolo	Meo_Vac	Sino-Tibetan	Ha_Giang	B4c	O-Z24091	O1b1a1a1a1a1b
LoLo463	Lolo	Meo_Vac	Sino-Tibetan	Ha_Giang	B4g1	O-Z24091	O1b1a1a1a1a1b
LoLo464	Lolo	Meo_Vac	Sino-Tibetan	Ha_Giang	B4	O-Z24091	O1b1a1a1a1a1b
LoLo465	Lolo	Meo_Vac	Sino-Tibetan	Ha_Giang	F1f	O-N5	O2a2a1a2a1a2
LoLo466	Lolo	Meo_Vac	Sino-Tibetan	Ha_Giang	B4	D-N1	D1a1a
LoLo467	Lolo	Meo_Vac	Sino-Tibetan	Ha_Giang	B4g1	O-Z24091	O1b1a1a1a1a1b
LoLo468	Lolo	Meo_Vac	Sino-Tibetan	Ha_Giang	B4	O-Z24091	O1b1a1a1a1a1b
LoLo469	Lolo	Meo_Vac	Sino-Tibetan	Ha_Giang	B4	O-Z24091	O1b1a1a1a1a1b
LoLo470	Lolo	Meo_Vac	Sino-Tibetan	Ha_Giang	B4	O-Z24091	O1b1a1a1a1a1b
LoLo471	Lolo	Meo_Vac	Sino-Tibetan	Ha_Giang	F1f	O-Z24091	O1b1a1a1a1a1b
LoLo472	Lolo	Meo_Vac	Sino-Tibetan	Ha_Giang	B4	O-Z24091	O1b1a1a1a1a1b
LoLo473	Lolo	Meo_Vac	Sino-Tibetan	Ha_Giang	B4g1	O-Z24091	O1b1a1a1a1a1b
LoLo474	Lolo	Meo_Vac	Sino-Tibetan	Ha_Giang	F1b1c	O-Z24091	O1b1a1a1a1a1b
LoLo475	Lolo	Meo_Vac	Sino-Tibetan	Ha_Giang	B4	D-N1	D1a1a
LoLo476	Lolo	Meo_Vac	Sino-Tibetan	Ha_Giang	F1b1c	D-N1	D1a1a
LoLo477	Lolo	Meo_Vac	Sino-Tibetan	Ha_Giang	F1f	O-Z24091	O1b1a1a1a1a1b
LoLo478	Lolo	Meo_Vac	Sino-Tibetan	Ha_Giang	F1b1c	O-Z24091	O1b1a1a1a1a1b
LoLo479	Lolo	Meo_Vac	Sino-Tibetan	Ha_Giang	M7c1c2	O-Z24091	O1b1a1a1a1a1b
LoLo480	Lolo	Meo_Vac	Sino-Tibetan	Ha_Giang	B4g1	O-Z24091	O1b1a1a1a1a1b
LoLo481	Lolo	Meo_Vac	Sino-Tibetan	Ha_Giang	B4c	O-Z24091	O1b1a1a1a1a1b
LoLo482	Lolo	Meo_Vac	Sino-Tibetan	Ha_Giang	F1b1c	O-Z24091	O1b1a1a1a1a1b
LoLo483	Lolo	Meo_Vac	Sino-Tibetan	Ha_Giang	B4c	O-Z24091	O1b1a1a1a1a1b
LoLo484	Lolo	Meo_Vac	Sino-Tibetan	Ha_Giang	F1f	O-Z24091	O1b1a1a1a1a1b
LoLo485	Lolo	Meo_Vac	Sino-Tibetan	Ha_Giang	F1f	O-Z24091	O1b1a1a1a1a1b
LoLo486	Lolo	Meo_Vac	Sino-Tibetan	Ha_Giang	B5a1a	O-CTS5409	O2a1c1a6a1
LoLo487	Lolo	Meo_Vac	Sino-Tibetan	Ha_Giang	B4g1	O-Z24091	O1b1a1a1a1a1b
LoLo488	Lolo	Meo_Vac	Sino-Tibetan	Ha_Giang	B5a1a	O-N5	O2a2a1a2a1a2
LoLo489	Lolo	Meo_Vac	Sino-Tibetan	Ha_Giang	F1f	D-N1	D1a1a
LoLo490	Lolo	Meo_Vac	Sino-Tibetan	Ha_Giang	F1f	F-M89	F
LoLo491	Lolo	Meo_Vac	Sino-Tibetan	Ha_Giang	F1f	O-Z24091	O1b1a1a1a1a1b
LoLo492	Lolo	Meo_Vac	Sino-Tibetan	Ha_Giang	F3a1	N-M2291	N1
LoLo493	Lolo	Meo_Vac	Sino-Tibetan	Ha_Giang	B5a1a	O-Z24091	O1b1a1a1a1a1b
Mang273	Mang	Muong_Te	Austro-Asiatic	Lai_Chau	F1a1	O-B426	O1b1a1a1b1a
Mang274	Mang	Muong_Te	Austro-Asiatic	Lai_Chau	F1a1	O-B426	O1b1a1a1b1a
Mang275	Mang	Muong_Te	Austro-Asiatic	Lai_Chau	M71a1a	O-B426	O1b1a1a1b1a
Mang276	Mang	Muong_Te	Austro-Asiatic	Lai_Chau	M71a1a	O-B426	O1b1a1a1b1a
Mang277	Mang	Muong_Te	Austro-Asiatic	Lai_Chau	M61	O-B426	O1b1a1a1b1a
Mang278	Mang	Muong_Te	Austro-Asiatic	Lai_Chau	F1a1	O-B426	O1b1a1a1b1a
Mang279	Mang	Muong_Te	Austro-Asiatic	Lai_Chau	M71a1a	O-B426	O1b1a1a1b1a
Mang280	Mang	Muong_Te	Austro-Asiatic	Lai_Chau	F1a1	O-B426	O1b1a1a1b1a
Mang281	Mang	Muong_Te	Austro-Asiatic	Lai_Chau	M71a1a	O-B426	O1b1a1a1b1a
Mang283	Mang	Muong_Te	Austro-Asiatic	Lai_Chau	R9b2	O-B426	O1b1a1a1b1a
Mang284	Mang	Muong_Te	Austro-Asiatic	Lai_Chau	F1a1	O-B426	O1b1a1a1b1a
Mang286	Mang	Muong_Te	Austro-Asiatic	Lai_Chau	M71a1a	O-B426	O1b1a1a1b1a
Mang287	Mang	Muong_Te	Austro-Asiatic	Lai_Chau	F1a1	O-B426	O1b1a1a1b1a
Mang288	Mang	Muong_Te	Austro-Asiatic	Lai_Chau	M71a1a	O-B426	O1b1a1a1b1a
Mang289	Mang	Muong_Te	Austro-Asiatic	Lai_Chau	F1a1	O-B426	O1b1a1a1b1a
Mang290	Mang	Muong_Te	Austro-Asiatic	Lai_Chau	A+152+16362+200	O-B426	O1b1a1a1b1a
Mang291	Mang	Muong_Te	Austro-Asiatic	Lai_Chau	M71a1a	O-B426	O1b1a1a1b1a
Mang292	Mang	Muong_Te	Austro-Asiatic	Lai_Chau	D4a	O-B426	O1b1a1a1b1a
Mang293	Mang	Muong_Te	Austro-Asiatic	Lai_Chau	M71a1a	O-B426	O1b1a1a1b1a
Mang294	Mang	Muong_Te	Austro-Asiatic	Lai_Chau	M71a1a	O-B426	O1b1a1a1b1a
Mang295	Mang	Muong_Te	Austro-Asiatic	Lai_Chau	F1a1	O-B426	O1b1a1a1b1a
Mang296	Mang	Muong_Te	Austro-Asiatic	Lai_Chau	R9b2	O-B426	O1b1a1a1b1a
Mang297	Mang	Muong_Te	Austro-Asiatic	Lai_Chau	D4a	O-B426	O1b1a1a1b1a
Mang298	Mang	Muong_Te	Austro-Asiatic	Lai_Chau	A+152+16362+200	O-B426	O1b1a1a1b1a
Mang300	Mang	Muong_Te	Austro-Asiatic	Lai_Chau	B5a1b1	O-B426	O1b1a1a1b1a
Mang301	Mang	Muong_Te	Austro-Asiatic	Lai_Chau	M71a1a	O-B426	O1b1a1a1b1a
Mang302	Mang	Muong_Te	Austro-Asiatic	Lai_Chau	F1a1	O-B426	O1b1a1a1b1a
Mang303	Mang	Muong_Te	Austro-Asiatic	Lai_Chau	M71a1a	O-B426	O1b1a1a1b1a
Mang304	Mang	Muong_Te	Austro-Asiatic	Lai_Chau	F1a1	NO-M2313	NO
Mang305	Mang	Muong_Te	Austro-Asiatic	Lai_Chau	D4a	O-B426	O1b1a1a1b1a
Mang306	Mang	Muong_Te	Austro-Asiatic	Lai_Chau	M71a1a	O-B426	O1b1a1a1b1a
Mang307	Mang	Muong_Te	Austro-Asiatic	Lai_Chau	D4a	O-B426	O1b1a1a1b1a
Mang308	Mang	Muong_Te	Austro-Asiatic	Lai_Chau	M71a1a	O-B426	O1b1a1a1b1a
Mang309	Mang	Muong_Te	Austro-Asiatic	Lai_Chau	M71a1a	O-B426	O1b1a1a1b1a
Mang310	Mang	Muong_Te	Austro-Asiatic	Lai_Chau	F1a1	O-B426	O1b1a1a1b1a
Mang311	Mang	Muong_Te	Austro-Asiatic	Lai_Chau	M71a1a	O-B426	O1b1a1a1b1a
Mang399	Mang	Muong_Te	Austro-Asiatic	Lai_Chau	M74a	O-B426	O1b1a1a1b1a
Nung47	Nung	Vi_Xuyen	Tai-Kadai	Ha_Giang	M74a	O-M307.1	O1a1a
Nung48	Nung	Vi_Xuyen	Tai-Kadai	Ha_Giang	R9b1a3	C-F725	C1b1a2b
Nung49	Nung	Ha_Quang	Tai-Kadai	Cao_Bang	B4c2c	O-F8	O2a2b1a1a
Nung664	Nung	Hoang_Su_Phi	Tai-Kadai	Ha_Giang	M61	O-F1399	O1b1a1a1a1a1a1a
Nung665	Nung	Hoang_Su_Phi	Tai-Kadai	Ha_Giang	M7b1a1	O-M1283	O1b1a1a1b
Nung666	Nung	Hoang_Su_Phi	Tai-Kadai	Ha_Giang	F1c1a1	O-F1399	O1b1a1a1a1a1a1a
Nung667	Nung	Hoang_Su_Phi	Tai-Kadai	Ha_Giang	C7a1	O-F1399	O1b1a1a1a1a1a1a
Nung668	Nung	Hoang_Su_Phi	Tai-Kadai	Ha_Giang	F1f	N-M2291	N1
Nung669	Nung	Hoang_Su_Phi	Tai-Kadai	Ha_Giang	F3a1	D-N1	D1a1a
Nung670	Nung	Hoang_Su_Phi	Tai-Kadai	Ha_Giang	C7a	O-M1283	O1b1a1a1b
Nung671	Nung	Hoang_Su_Phi	Tai-Kadai	Ha_Giang	B4a1c4	D-N1	D1a1a
Nung672	Nung	Hoang_Su_Phi	Tai-Kadai	Ha_Giang	M7c1c2	O-F1399	O1b1a1a1a1a1a1a
Nung673	Nung	Hoang_Su_Phi	Tai-Kadai	Ha_Giang	M7b1a1	O-M1283	O1b1a1a1b
Nung674	Nung	Hoang_Su_Phi	Tai-Kadai	Ha_Giang	B4b1c1	O-F1399	O1b1a1a1a1a1a1a
Nung675	Nung	Hoang_Su_Phi	Tai-Kadai	Ha_Giang	M61	O-CTS651	O1b1a1a1a2a2
Nung676	Nung	Hoang_Su_Phi	Tai-Kadai	Ha_Giang	G2a1+16189	O-F1399	O1b1a1a1a1a1a1a
Nung677	Nung	Hoang_Su_Phi	Tai-Kadai	Ha_Giang	F3a1	D-N1	D1a1a
Nung678	Nung	Hoang_Su_Phi	Tai-Kadai	Ha_Giang	M7b1a1	O-M1283	O1b1a1a1b
Nung679	Nung	Hoang_Su_Phi	Tai-Kadai	Ha_Giang	M61	O-F1399	O1b1a1a1a1a1a1a
Nung68	Nung	Hoang_Su_Phi	Tai-Kadai	Ha_Giang	B4g1a	O-F1399	O1b1a1a1a1a1a1a
Nung680	Nung	Hoang_Su_Phi	Tai-Kadai	Ha_Giang	N9a6	O-Z24091	O1b1a1a1a1a1b
Nung683	Nung	Hoang_Su_Phi	Tai-Kadai	Ha_Giang	M7b1a1d1	O-F2588	O2a2a1
Nung684	Nung	Hoang_Su_Phi	Tai-Kadai	Ha_Giang	C7a	O-F2588	O2a2a1
Nung685	Nung	Hoang_Su_Phi	Tai-Kadai	Ha_Giang	M7b1a1d1	O-F1399	O1b1a1a1a1a1a1a
Nung686	Nung	Hoang_Su_Phi	Tai-Kadai	Ha_Giang	B6a	O-Page59	O1b1a2
Nung687	Nung	Hoang_Su_Phi	Tai-Kadai	Ha_Giang	M7b1a1a3	O-Page59	O1b1a2
Nung688	Nung	Hoang_Su_Phi	Tai-Kadai	Ha_Giang	M7b1a1a3	O-Page59	O1b1a2
Nung689	Nung	Hoang_Su_Phi	Tai-Kadai	Ha_Giang	C7a	O-F2588	O2a2a1
Nung690	Nung	Hoang_Su_Phi	Tai-Kadai	Ha_Giang	B5a1a	O-M1283	O1b1a1a1b
Nung691	Nung	Hoang_Su_Phi	Tai-Kadai	Ha_Giang	M7b1a1+16192	O-CTS5409	O2a1c1a6a1
Nung692	Nung	Hoang_Su_Phi	Tai-Kadai	Ha_Giang	M7b1a1a3	O-Page59	O1b1a2
Nung693	Nung	Hoang_Su_Phi	Tai-Kadai	Ha_Giang	B4b1a2a	O-Page59	O1b1a2
Nung694	Nung	Hoang_Su_Phi	Tai-Kadai	Ha_Giang	M7b1a1a3	O-Page59	O1b1a2
Nung695	Nung	Hoang_Su_Phi	Tai-Kadai	Ha_Giang	N9a6	O-Z24091	O1b1a1a1a1a1b
Nung696	Nung	Hoang_Su_Phi	Tai-Kadai	Ha_Giang	B6a	O-Z24091	O1b1a1a1a1a1b
Nung697	Nung	Hoang_Su_Phi	Tai-Kadai	Ha_Giang	N9a10+16311	O-M1283	O1b1a1a1b
Nung698	Nung	Hoang_Su_Phi	Tai-Kadai	Ha_Giang	B4b1a2a	O-M95	O1b1a1a
PaThen494	Pathen	Quang_Binh	Hmong-Mien	Ha_Giang	F1d	O-N5	O2a2a1a2a1a2
PaThen495	Pathen	Quang_Binh	Hmong-Mien	Ha_Giang	F3a1	O-F1266	O2a1c1b2
PaThen496	Pathen	Quang_Binh	Hmong-Mien	Ha_Giang	F2a	O-N5	O2a2a1a2a1a2
PaThen497	Pathen	Quang_Binh	Hmong-Mien	Ha_Giang	B5a1c1a1	O-N5	O2a2a1a2a1a2
PaThen498	Pathen	Quang_Binh	Hmong-Mien	Ha_Giang	F1c1a1	O-N5	O2a2a1a2a1a2
PaThen499	Pathen	Quang_Binh	Hmong-Mien	Ha_Giang	C7a	C-F725	C1b1a2b
PaThen500	Pathen	Quang_Binh	Hmong-Mien	Ha_Giang	A14	O-F1266	O2a1c1b2
PaThen501	Pathen	Quang_Binh	Hmong-Mien	Ha_Giang	A14	C-F845	C2e2
PaThen502	Pathen	Quang_Binh	Hmong-Mien	Ha_Giang	A14	C-F845	C2e2
PaThen503	Pathen	Quang_Binh	Hmong-Mien	Ha_Giang	C7a	O-N5	O2a2a1a2a1a2
PaThen504	Pathen	Quang_Binh	Hmong-Mien	Ha_Giang	F3a1	O-F2758	O1b1a1a1a1a
PaThen505	Pathen	Quang_Binh	Hmong-Mien	Ha_Giang	F2a	C-F845	C2e2
PaThen506	Pathen	Quang_Binh	Hmong-Mien	Ha_Giang	F2a	O-N5	O2a2a1a2a1a2
PaThen507	Pathen	Quang_Binh	Hmong-Mien	Ha_Giang	A14	O-F2758	O1b1a1a1a1a
PaThen508	Pathen	Quang_Binh	Hmong-Mien	Ha_Giang	M7b1a1a3	O-F81	O1a1a1a1a
PaThen509	Pathen	Quang_Binh	Hmong-Mien	Ha_Giang	A14	O-N5	O2a2a1a2a1a2
PaThen510	Pathen	Quang_Binh	Hmong-Mien	Ha_Giang	M7b1a1a3	O-F793	O2a1c1a1a1b
PaThen511	Pathen	Quang_Binh	Hmong-Mien	Ha_Giang	A14	D-CTS11577	D1
PaThen512	Pathen	Quang_Binh	Hmong-Mien	Ha_Giang	A14	O-M95	O1b1a1a
PaThen513	Pathen	Quang_Binh	Hmong-Mien	Ha_Giang	F1d	O-F1266	O2a1c1b2
PaThen514	Pathen	Quang_Binh	Hmong-Mien	Ha_Giang	F1a1a	O-N5	O2a2a1a2a1a2
PaThen515	Pathen	Quang_Binh	Hmong-Mien	Ha_Giang	F1d	O-N5	O2a2a1a2a1a2
PaThen516	Pathen	Quang_Binh	Hmong-Mien	Ha_Giang	F2a	O-F81	O1a1a1a1a
PaThen517	Pathen	Quang_Binh	Hmong-Mien	Ha_Giang	F2a	O-F8	O2a2b1a1a
PaThen518	Pathen	Quang_Binh	Hmong-Mien	Ha_Giang	F2a	C-F845	C2e2
PaThen519	Pathen	Quang_Binh	Hmong-Mien	Ha_Giang	A14	O-M95	O1b1a1a
PaThen520	Pathen	Quang_Binh	Hmong-Mien	Ha_Giang	B5a1c1a1	O-N5	O2a2a1a2a1a2
PaThen521	Pathen	Quang_Binh	Hmong-Mien	Ha_Giang	F1d	O-N5	O2a2a1a2a1a2
PaThen522	Pathen	Quang_Binh	Hmong-Mien	Ha_Giang	C7a	O-N5	O2a2a1a2a1a2
PaThen523	Pathen	Quang_Binh	Hmong-Mien	Ha_Giang	F2a	O-N5	O2a2a1a2a1a2
PaThen524	Pathen	Quang_Binh	Hmong-Mien	Ha_Giang	F3a1	O-F81	O1a1a1a1a
PaThen525	Pathen	Quang_Binh	Hmong-Mien	Ha_Giang	F3a1	C-F845	C2e2
PaThen526	Pathen	Quang_Binh	Hmong-Mien	Ha_Giang	F1d	O-N5	O2a2a1a2a1a2
PaThen527	Pathen	Quang_Binh	Hmong-Mien	Ha_Giang	A14	O-N5	O2a2a1a2a1a2
PaThen528	Pathen	Quang_Binh	Hmong-Mien	Ha_Giang	F3a1	O-F2758	O1b1a1a1a1a
PaThen529	Pathen	Quang_Binh	Hmong-Mien	Ha_Giang	C7a	O-N5	O2a2a1a2a1a2
PhuLa141	Phula	Muong_Khuong	Sino-Tibetan	Lao_Cai	C7a	O-F742	O2b
PhuLa142	Phula	Muong_Khuong	Sino-Tibetan	Lao_Cai	C7a	O-M1283	O1b1a1a1b
PhuLa143	Phula	Muong_Khuong	Sino-Tibetan	Lao_Cai	D4j3	O-N5	O2a2a1a2a1a2
PhuLa144	Phula	Muong_Khuong	Sino-Tibetan	Lao_Cai	M9a4a1	F-M89	F
PhuLa145	Phula	Muong_Khuong	Sino-Tibetan	Lao_Cai	F3a1	F-M89	F
PhuLa146	Phula	Muong_Khuong	Sino-Tibetan	Lao_Cai	B5a1c1a1	F-M89	F
PhuLa147	Phula	Muong_Khuong	Sino-Tibetan	Lao_Cai	F1g	F-M89	F
PhuLa148	Phula	Muong_Khuong	Sino-Tibetan	Lao_Cai	A13	O-M1283	O1b1a1a1b
PhuLa149	Phula	Muong_Khuong	Sino-Tibetan	Lao_Cai	A17	O-M1283	O1b1a1a1b
PhuLa150	Phula	Muong_Khuong	Sino-Tibetan	Lao_Cai	M7b1a1a3	O-M1283	O1b1a1a1b
PhuLa151	Phula	Muong_Khuong	Sino-Tibetan	Lao_Cai	A13	F-M89	F
PhuLa152	Phula	Muong_Khuong	Sino-Tibetan	Lao_Cai	M7b1a1a3	F-M89	F
PhuLa153	Phula	Muong_Khuong	Sino-Tibetan	Lao_Cai	M7b1a1a3	F-M89	F
PhuLa154	Phula	Muong_Khuong	Sino-Tibetan	Lao_Cai	D4e1a3	F-M89	F
PhuLa602	Phula	Xin_Man	Sino-Tibetan	Ha_Giang	F1a1a1	F-M89	F
PhuLa603	Phula	Xin_Man	Sino-Tibetan	Ha_Giang	D4	F-M89	F
PhuLa604	Phula	Xin_Man	Sino-Tibetan	Ha_Giang	F2a1	F-M89	F
PhuLa605	Phula	Xin_Man	Sino-Tibetan	Ha_Giang	A17	F-M89	F
PhuLa606	Phula	Xin_Man	Sino-Tibetan	Ha_Giang	A17	F-M89	F
PhuLa607	Phula	Xin_Man	Sino-Tibetan	Ha_Giang	M74b	F-M89	F
PhuLa608	Phula	Xin_Man	Sino-Tibetan	Ha_Giang	F2a1	F-M89	F
PhuLa609	Phula	Xin_Man	Sino-Tibetan	Ha_Giang	F2a1	F-M89	F
PhuLa610	Phula	Xin_Man	Sino-Tibetan	Ha_Giang	F2a1	F-M89	F
PhuLa611	Phula	Xin_Man	Sino-Tibetan	Ha_Giang	M7b1a1a3	F-M89	F
PhuLa612	Phula	Xin_Man	Sino-Tibetan	Ha_Giang	B4c1b2c	O-F8	O2a2b1a1a
PhuLa613	Phula	Xin_Man	Sino-Tibetan	Ha_Giang	F2a1	O-F8	O2a2b1a1a
PhuLa614	Phula	Xin_Man	Sino-Tibetan	Ha_Giang	F2a1	F-M89	F
PhuLa615	Phula	Xin_Man	Sino-Tibetan	Ha_Giang	B4c1b2c	F-M89	F
PhuLa616	Phula	Xin_Man	Sino-Tibetan	Ha_Giang	F2a1	O-F8	O2a2b1a1a
PhuLa617	Phula	Xin_Man	Sino-Tibetan	Ha_Giang	F3a1	F-M89	F
PhuLa618	Phula	Xin_Man	Sino-Tibetan	Ha_Giang	F2a1	F-M89	F
PhuLa619	Phula	Xin_Man	Sino-Tibetan	Ha_Giang	A17	F-M89	F
PhuLa620	Phula	Xin_Man	Sino-Tibetan	Ha_Giang	F1a'c'f	F-M89	F
PhuLa621	Phula	Xin_Man	Sino-Tibetan	Ha_Giang	F2a1	F-M89	F
PhuLa622	Phula	Xin_Man	Sino-Tibetan	Ha_Giang	F2a1	F-M89	F
SiLa427	Sila	Muong_Te	Sino-Tibetan	Lai_Chau	D5a2b	O-F1759	O1b1a2a1
SiLa428	Sila	Muong_Te	Sino-Tibetan	Lai_Chau	D4s	C-CTS2657	C2e1a
SiLa429	Sila	Muong_Te	Sino-Tibetan	Lai_Chau	F1a1a	O-F1759	O1b1a2a1
SiLa430	Sila	Muong_Te	Sino-Tibetan	Lai_Chau	D4s	C-CTS2657	C2e1a
SiLa431	Sila	Muong_Te	Sino-Tibetan	Lai_Chau	D4s	O-F1759	O1b1a2a1
SiLa432	Sila	Muong_Te	Sino-Tibetan	Lai_Chau	F1a1a	O-F1759	O1b1a2a1
SiLa433	Sila	Muong_Te	Sino-Tibetan	Lai_Chau	F1a1a	O-F1759	O1b1a2a1
SiLa434	Sila	Muong_Te	Sino-Tibetan	Lai_Chau	M7b1a1a2	O-F1759	O1b1a2a1
SiLa435	Sila	Muong_Te	Sino-Tibetan	Lai_Chau	M7b1a1a2	O-F1759	O1b1a2a1
SiLa436	Sila	Muong_Te	Sino-Tibetan	Lai_Chau	F1a1a	C-CTS2657	C2e1a
SiLa437	Sila	Muong_Te	Sino-Tibetan	Lai_Chau	F1a1a	O-F1759	O1b1a2a1
SiLa438	Sila	Muong_Te	Sino-Tibetan	Lai_Chau	F1a1a	O-F1759	O1b1a2a1
SiLa439	Sila	Muong_Te	Sino-Tibetan	Lai_Chau	M23'75	O-F1759	O1b1a2a1
SiLa440	Sila	Muong_Te	Sino-Tibetan	Lai_Chau	B4a1c4	O-F1759	O1b1a2a1
SiLa441	Sila	Muong_Te	Sino-Tibetan	Lai_Chau	F1a1a	O-F1759	O1b1a2a1
SiLa442	Sila	Muong_Te	Sino-Tibetan	Lai_Chau	F1a1a	O-F1759	O1b1a2a1
SiLa443	Sila	Muong_Te	Sino-Tibetan	Lai_Chau	F1a1a	O-F1759	O1b1a2a1
SiLa444	Sila	Muong_Te	Sino-Tibetan	Lai_Chau	F1a1a	O-F1759	O1b1a2a1
SiLa445	Sila	Muong_Te	Sino-Tibetan	Lai_Chau	B4a1c4	O-F1759	O1b1a2a1
SiLa446	Sila	Muong_Te	Sino-Tibetan	Lai_Chau	F1a1a	O-F1759	O1b1a2a1
SiLa447	Sila	Muong_Te	Sino-Tibetan	Lai_Chau	F1a1a	O-F1759	O1b1a2a1
SiLa448	Sila	Muong_Te	Sino-Tibetan	Lai_Chau	F1a1a	O-F1759	O1b1a2a1
SiLa449	Sila	Muong_Te	Sino-Tibetan	Lai_Chau	F1a1a	O-F1759	O1b1a2a1
SiLa450	Sila	Muong_Te	Sino-Tibetan	Lai_Chau	B4g2	O-CTS701	O1a1a2a
SiLa451	Sila	Muong_Te	Sino-Tibetan	Lai_Chau	D5a2b	N-M2291	N1
SiLa452	Sila	Muong_Te	Sino-Tibetan	Lai_Chau	F1a1a	O-F1759	O1b1a2a1
SiLa455	Sila	Muong_Te	Sino-Tibetan	Lai_Chau	F1a1a	O-F1759	O1b1a2a1
SiLa456	Sila	Muong_Te	Sino-Tibetan	Lai_Chau	F1a1a	O-F1759	O1b1a2a1
SiLa457	Sila	Muong_Te	Sino-Tibetan	Lai_Chau	D4s	O-F1759	O1b1a2a1
Tay103	Tay	Dak_Mil	Tai-Kadai	Dak_Nong	B4a1c	O-M1283	O1b1a1a1b
Tay129	Tay	Krong_Pak	Tai-Kadai	Dak_Lak	F1a'c'f	O-CTS651	O1b1a1a1a2a2
Tay135	Tay	Muong_Khuong	Tai-Kadai	Lao_Cai	M7b1a1d1	O-Page59	O1b1a2
Tay138	Tay	Muong_Khuong	Tai-Kadai	Lao_Cai	M7b1a1a3	O-M1283	O1b1a1a1b
Tay155	Tay	Muong_Khuong	Tai-Kadai	Lao_Cai	B4c1b+16335	O-M95	O1b1a1a
Tay156	Tay	Muong_Khuong	Tai-Kadai	Lao_Cai	M7b1a1	O-F2758	O1b1a1a1a1a
Tay157	Tay	Muong_Khuong	Tai-Kadai	Lao_Cai	R9b1a2a	O-F2758	O1b1a1a1a1a
Tay158	Tay	Muong_Khuong	Tai-Kadai	Lao_Cai	M7b1a1	O-M1283	O1b1a1a1b
Tay159	Tay	Muong_Khuong	Tai-Kadai	Lao_Cai	M7b1a1	O-M95	O1b1a1a
Tay160	Tay	Muong_Khuong	Tai-Kadai	Lao_Cai	F1a1d	F-M89	F
Tay161	Tay	Muong_Khuong	Tai-Kadai	Lao_Cai	F1a1d	O-M95	O1b1a1a
Tay162	Tay	Muong_Khuong	Tai-Kadai	Lao_Cai	F1a1a	O-M95	O1b1a1a
Tay163	Tay	Muong_Khuong	Tai-Kadai	Lao_Cai	F1a1a	O-M1283	O1b1a1a1b
Tay164	Tay	Muong_Khuong	Tai-Kadai	Lao_Cai	M7b1a1	O-M1283	O1b1a1a1b
Tay165	Tay	Muong_Khuong	Tai-Kadai	Lao_Cai	D5b3	O-M1283	O1b1a1a1b
Tay166	Tay	Muong_Khuong	Tai-Kadai	Lao_Cai	F3a1	O-M1283	O1b1a1a1b
Tay167	Tay	Muong_Khuong	Tai-Kadai	Lao_Cai	N9a1	O-F8	O2a2b1a1a
Tay168	Tay	Muong_Khuong	Tai-Kadai	Lao_Cai	M9a5	F-M89	F
Tay169	Tay	Muong_Khuong	Tai-Kadai	Lao_Cai	F1e3	O-F1276	O2a2a1a2a
Tay170	Tay	Muong_Khuong	Tai-Kadai	Lao_Cai	N9a1	O-F155	O2a2b1a1a1a1
Tay171	Tay	Muong_Khuong	Tai-Kadai	Lao_Cai	F2d	O-F8	O2a2b1a1a
Tay172	Tay	Muong_Khuong	Tai-Kadai	Lao_Cai	M7b1a1a3	O-F81	O1a1a1a1a
Tay173	Tay	Muong_Khuong	Tai-Kadai	Lao_Cai	B4b1a2a	O-F81	O1a1a1a1a
Tay174	Tay	Muong_Khuong	Tai-Kadai	Lao_Cai	B5a1d	O-F8	O2a2b1a1a
Tay175	Tay	Muong_Khuong	Tai-Kadai	Lao_Cai	B4c1b2a	O-F1276	O2a2a1a2a
Tay176	Tay	Muong_Khuong	Tai-Kadai	Lao_Cai	D5b4	O-F8	O2a2b1a1a
Tay177	Tay	Muong_Khuong	Tai-Kadai	Lao_Cai	F1a1a	O-F8	O2a2b1a1a
Tay178	Tay	Muong_Khuong	Tai-Kadai	Lao_Cai	F1a1a	F-M89	F
Tay378	Tay	Ha_Quang	Tai-Kadai	Cao_Bang	C7	O-CTS651	O1b1a1a1a2a2
Tay379	Tay	Thach_An	Tai-Kadai	Cao_Bang	R9b1a2b	O-M1283	O1b1a1a1b
Tay380	Tay	Dinh_Lap	Tai-Kadai	Lang_Son	F1a	O-CTS651	O1b1a1a1a2a2
Tay387	Tay	Binh_Lieu	Tai-Kadai	Quang_Ninh	B4h	O-CTS701	O1a1a2a
Tay388	Tay	Cho_Don	Tai-Kadai	Bac_Kan	B4a1c4	O-Z24091	O1b1a1a1a1a1b
Tay390	Tay	Thach_An	Tai-Kadai	Cao_Bang	M7b1a1+16192	O-M95	O1b1a1a
Tay391	Tay	Loc_Binh	Tai-Kadai	Lang_Son	B5a1a	N-M2291	N1
Tay392	Tay	Chi_Lang	Tai-Kadai	Lang_Son	B4c1b2c	O-M95	O1b1a1a
Tay394	Tay	Ha_Quang	Tai-Kadai	Cao_Bang	B4c2c	O-M1283	O1b1a1a1b
Tay395	Tay	Luc_Yen	Tai-Kadai	Yen_Bai	F1f	O-F2890	O1b1a1a1a1b
Tay396	Tay	Luc_Yen	Tai-Kadai	Yen_Bai	C7a	O-M1283	O1b1a1a1b
Tay397	Tay	Hoa_An	Tai-Kadai	Cao_Bang	B4m	O-M1283	O1b1a1a1b
Tay401	Tay	Trang_Dinh	Tai-Kadai	Lang_Son	B4b1a2	O-F317	O2a2b1a1a3a
Tay406	Tay	Ha_Quang	Tai-Kadai	Cao_Bang	B5a1a	O-M95	O1b1a1a
Tay72	Tay	Dak_Mil	Tai-Kadai	Dak_Nong	A5b1	O-M1283	O1b1a1a1b
Tay78	Tay	Cu_Jut	Tai-Kadai	Dak_Lak	D5b3	O-F81	O1a1a1a1a
Tay82	Tay	Dak_Mil	Tai-Kadai	Dak_Nong	M7b1a1+16192	O-Z24091	O1b1a1a1a1a1b
Tay84	Tay	Duc_Trong	Tai-Kadai	Lam_Dong	B4b1c1	O-P164	O2a2b
Tay87	Tay	Dai_Tu	Tai-Kadai	Thai_Nguyen	M12a1a1	O-F1863	O2a2a1a2a2
Thai130	Thai	Thuong_Xuan	Tai-Kadai	Thanh_Hoa	N9a10+16311	O-F2758	O1b1a1a1a1a
Thai136	Thai	Ba_Thuoc	Tai-Kadai	Thanh_Hoa	D4g2a1	O-FGC19713	O1b1a1a1a2a1a
Thai248	Thai	Dien_Bien_Phu_City	Tai-Kadai	Dien_Bien	C7a	O-M95	O1b1a1a
Thai249	Thai	Dien_Bien_Phu_City	Tai-Kadai	Dien_Bien	M7c1a	O-F1837	O2a2a1b
Thai250	Thai	Dien_Bien_Phu_City	Tai-Kadai	Dien_Bien	C7	O-M1283	O1b1a1a1b
Thai251	Thai	Dien_Bien_Phu_City	Tai-Kadai	Dien_Bien	M7b1a1+16192	O-M95	O1b1a1a
Thai252	Thai	Dien_Bien_Phu_City	Tai-Kadai	Dien_Bien	D4g2a1b	F-M89	F
Thai253	Thai	Dien_Bien_Phu_City	Tai-Kadai	Dien_Bien	B4a1e	O-B426	O1b1a1a1b1a
Thai254	Thai	Dien_Bien_Phu_City	Tai-Kadai	Dien_Bien	M74	O-F1275	O2a2a1a2a1a
Thai255	Thai	Dien_Bien_Phu_City	Tai-Kadai	Dien_Bien	B4a1e	O-F8	O2a2b1a1a
Thai257	Thai	Dien_Bien_Phu_City	Tai-Kadai	Dien_Bien	F1c1a1	O-M95	O1b1a1a
Thai258	Thai	Dien_Bien_Phu_City	Tai-Kadai	Dien_Bien	C7a	O-M95	O1b1a1a
Thai262	Thai	Dien_Bien_Phu_City	Tai-Kadai	Dien_Bien	M5	O-F1837	O2a2a1b
Thai263	Thai	Dien_Bien_Phu_City	Tai-Kadai	Dien_Bien	F1c1a1	O-M122	O2
Thai268	Thai	Dien_Bien_Phu_City	Tai-Kadai	Dien_Bien	M12a1a	O-M95	O1b1a1a
Thai269	Thai	Dien_Bien_Phu_City	Tai-Kadai	Dien_Bien	B4g1a	O-M95	O1b1a1a
Thai270	Thai	Dien_Bien_Phu_City	Tai-Kadai	Dien_Bien	M7b1a1+16192	O-M1283	O1b1a1a1b
Thai271	Thai	Dien_Bien_Phu_City	Tai-Kadai	Dien_Bien	M7c2a	O-M1283	O1b1a1a1b
Thai272	Thai	Dien_Bien_Phu_City	Tai-Kadai	Dien_Bien	F1a1d	O-M122	O2
Thai393	Thai	Tua_Chua	Tai-Kadai	Lai_Chau	F1a2a	O-FGC19713	O1b1a1a1a2a1a
Thai55	Thai	Tan_Uyen	Tai-Kadai	Lai_Chau	M7c1c2	O-M1283	O1b1a1a1b
Thai56	Thai	Tan_Uyen	Tai-Kadai	Lai_Chau	B4g1a	O-F8	O2a2b1a1a
Thai57	Thai	Ky_Son	Tai-Kadai	Nghe_An	F1f	O-M95	O1b1a1a
Thai99	Thai	Duc_Trong	Tai-Kadai	Lam_Dong	F1a1a	O-M1283	O1b1a1a1b
*Linguistic classification is based on Ethnologue (Simons GF, Fennig CD (2017). Ethnologue: languages of the world. 20edn.SIL International, Dallas.)

## Sheet: Table S2 - reference imputation
Table S2 – MSY reference data set used for imputation.
ID	Population	Region	MSY haplogroup	Reference
B_Australian-4	Australian	Oceania	C1b2b1	Mallick et al. 2016
B_Dai-4	Dai	EastAsia	C2	Mallick et al. 2016
B_Han-3	Han	EastAsia	O1b1a1b	Mallick et al. 2016
B_Papuan-15	Papuan	Oceania	C1b2a1	Mallick et al. 2016
S_Atayal-1	Atayal	EastAsia	O1a1a1a	Mallick et al. 2016
S_Eskimo_Chaplin-1	Eskimo_Chaplin	CentralAsiaSiberia	N1c1a1a	Mallick et al. 2016
S_Hawaiian-1	Hawaiian	Oceania	O1a2a	Mallick et al. 2016
S_Khonda_Dora-1	Khonda_Dora	SouthAsia	O1b1a1a1b1a	Mallick et al. 2016
S_Maori-1	Maori	Oceania	I2a2a1a1a2	Mallick et al. 2016
S_Balochi-1	Balochi	SouthAsia	E1b1b1a1b2	Mallick et al. 2016
S_Balochi-2	Balochi	SouthAsia	L1a2	Mallick et al. 2016
S_Japanese-1	Japanese	EastAsia	O2a2b1a1a	Mallick et al. 2016
S_Papuan-3	Papuan	Oceania	M1	Mallick et al. 2016
S_Ami-1	Ami	EastAsia	O2a2a1a2	Mallick et al. 2016
S_Ami-2	Ami	EastAsia	O2a2a1a2	Mallick et al. 2016
S_Bengali-1	Bengali	SouthAsia	J2b2	Mallick et al. 2016
S_Brahmin-1	Brahmin	SouthAsia	R2a	Mallick et al. 2016
S_Brahmin-2	Brahmin	SouthAsia	J2a2a	Mallick et al. 2016
S_Brahui-1	Brahui	SouthAsia	R1a1a1b2a1b	Mallick et al. 2016
S_Brahui-2	Brahui	SouthAsia	O2a1c1a5a	Mallick et al. 2016
S_Burmese-1	Burmese	EastAsia	O2a1c1b1a	Mallick et al. 2016
S_Burmese-2	Burmese	EastAsia	O2a2b1a1a	Mallick et al. 2016
S_Burusho-1	Burusho	SouthAsia	H1a1d2	Mallick et al. 2016
S_Cambodian-1	Cambodian	EastAsia	O1b1a1a1b1a1	Mallick et al. 2016
S_Eskimo_Sireniki-1	Eskimo_Sireniki	CentralAsiaSiberia	N1c1a1a	Mallick et al. 2016
S_Estonian-1	Estonian	WestEurasia	N1c1a1a1	Mallick et al. 2016
S_Estonian-2	Estonian	WestEurasia	N1c1a1a1a1a4a	Mallick et al. 2016
S_Han-2	Han	EastAsia	O1a1a1a1a1	Mallick et al. 2016
S_Hazara-1	Hazara	SouthAsia	O2a1c1a	Mallick et al. 2016
S_Hazara-2	Hazara	SouthAsia	C2e1a1	Mallick et al. 2016
S_Hezhen-1	Hezhen	EastAsia	O1b2a2a1a	Mallick et al. 2016
S_Igorot-2	Igorot	Oceania	O1a1a1a1	Mallick et al. 2016
S_Irula-1	Irula	SouthAsia	R2a	Mallick et al. 2016
S_Irula-2	Irula	SouthAsia	L1a2	Mallick et al. 2016
S_Kalash-1	Kalash	SouthAsia	H1a1d2a	Mallick et al. 2016
S_Kapu-1	Kapu	SouthAsia	H1a1d2c1b1a	Mallick et al. 2016
S_Kapu-2	Kapu	SouthAsia	L1a1	Mallick et al. 2016
S_Kinh-2	Kinh	EastAsia	O1b1a1a1a1a1a1	Mallick et al. 2016
S_Korean-1	Korean	EastAsia	O2a2b1a2a1	Mallick et al. 2016
S_Kusunda-1	Kusunda	SouthAsia	H1b1	Mallick et al. 2016
S_Kusunda-2	Kusunda	SouthAsia	H1b1	Mallick et al. 2016
S_Lahu-2	Lahu	EastAsia	F2	Mallick et al. 2016
S_Madiga-1	Madiga	SouthAsia	R2a	Mallick et al. 2016
S_Madiga-2	Madiga	SouthAsia	J2b2	Mallick et al. 2016
S_Makrani-1	Makrani	SouthAsia	J2a1h2	Mallick et al. 2016
S_Mala-2	Mala	SouthAsia	R1a1a1b2a1b	Mallick et al. 2016
S_Mala-3	Mala	SouthAsia	H3b1	Mallick et al. 2016
S_Mansi-1	Mansi	CentralAsiaSiberia	N1c2b2	Mallick et al. 2016
S_Miao-1	Miao	EastAsia	O1b1a1a1a1a	Mallick et al. 2016
S_Oroqen-1	Oroqen	EastAsia	N1c1a	Mallick et al. 2016
S_Pathan-1	Pathan	SouthAsia	R1a1a1b2a1a	Mallick et al. 2016
S_Relli-1	Relli	SouthAsia	R1a1a1b2a1a	Mallick et al. 2016
S_Relli-2	Relli	SouthAsia	H1a1d1	Mallick et al. 2016
S_Saami-2	Saami	WestEurasia	N1c1a1a2a1	Mallick et al. 2016
S_She-2	She	EastAsia	O2a2a1a2a1a2	Mallick et al. 2016
S_Sindhi-1	Sindhi	SouthAsia	R1a1a1b2a1a	Mallick et al. 2016
S_Thai-1	Thai	EastAsia	O2a2b1a2a1	Mallick et al. 2016
S_Tlingit-1	Tlingit	CentralAsiaSiberia	N1c2b2	Mallick et al. 2016
S_Tu-1	Tu	EastAsia	R1a1a1b2a2a	Mallick et al. 2016
S_Tujia-1	Tujia	EastAsia	O1b1a1a1a1a1b	Mallick et al. 2016
S_Uygur-2	Uygur	EastAsia	R1a1a1b2a1a	Mallick et al. 2016
S_Xibo-1	Xibo	EastAsia	C2b1b1a1	Mallick et al. 2016
S_Xibo-2	Xibo	EastAsia	O2a2b1a2a1	Mallick et al. 2016
S_Yadava-1	Yadava	SouthAsia	H1b1	Mallick et al. 2016
S_Yadava-2	Yadava	SouthAsia	H1b1	Mallick et al. 2016
S_Yakut-2	Yakut	CentralAsiaSiberia	N1c1a1	Mallick et al. 2016
S_Yi-1	Yi	EastAsia	O1b1a1a1b1b	Mallick et al. 2016
S_Dai-2	Dai	EastAsia	O1b1a1a1b1b	Mallick et al. 2016
S_Even-2	Even	CentralAsiaSiberia	C2b1b1a1	Mallick et al. 2016
S_Japanese-3	Japanese	EastAsia	D1b1d1a1a	Mallick et al. 2016
S_Naxi-1	Naxi	EastAsia	O2a2b1a1a	Mallick et al. 2016
S_Punjabi-1	Punjabi	SouthAsia	J2a1	Mallick et al. 2016
S_Punjabi-2	Punjabi	SouthAsia	R2a	Mallick et al. 2016
S_Papuan-10	Papuan	Oceania	M1a1	Mallick et al. 2016
S_Papuan-11	Papuan	Oceania	K2b1	Mallick et al. 2016
S_Papuan-12	Papuan	Oceania	S	Mallick et al. 2016
S_Papuan-2	Papuan	Oceania	S	Mallick et al. 2016
S_Papuan-4	Papuan	Oceania	S1d	Mallick et al. 2016
S_Papuan-5	Papuan	Oceania	C1b2a1	Mallick et al. 2016
S_Papuan-6	Papuan	Oceania	C1b2a1	Mallick et al. 2016
S_Papuan-7	Papuan	Oceania	M1	Mallick et al. 2016
S_Papuan-8	Papuan	Oceania	M1	Mallick et al. 2016
S_Papuan-9	Papuan	Oceania	K2b1	Mallick et al. 2016
ISR37	Cochin-Jews	South Asia	J2b2	Karmin et al. 2015
Asur1	Asur	South Asia	H1a	Karmin et al. 2015
Beng2	Bengali	South Asia	R1a2b	Karmin et al. 2015
Brahm1	Brahmin	South Asia	R2a	Karmin et al. 2015
Brahm2	Brahmin	South Asia	R2a	Karmin et al. 2015
Gond1	Gond	South Asia	O2a2	Karmin et al. 2015
Gupta1	Gupta	South Asia	R1a2b	Karmin et al. 2015
Ho1	Ho	South Asia	O2a2	Karmin et al. 2015
Kapu1	Kapu	South Asia	J2a7	Karmin et al. 2015
Kol1	Kol	South Asia	H1a	Karmin et al. 2015
Kurmi1	Kurmi	South Asia	R1a2b	Karmin et al. 2015
MPlc1	Low-caste	South Asia	C5a	Karmin et al. 2015
Mal1	Malayan	South Asia	H3	Karmin et al. 2015
OrMc1	Middle-caste	South Asia	R1a2b	Karmin et al. 2015
PuMc1	Middle-caste	South Asia	H1b	Karmin et al. 2015
Israel42	Mumbai-Jews	South Asia	R1a2d	Karmin et al. 2015
Israel44	Mumbai-Jews	South Asia	J2b1	Karmin et al. 2015
Santh1	Santhal	South Asia	R2a	Karmin et al. 2015
Thak1	Thakur	South Asia	R2a	Karmin et al. 2015
Lebb1	Lebbo	Southeast Asia Island	O2a2	Karmin et al. 2015
Lebb2	Lebbo	Southeast Asia Island	S2	Karmin et al. 2015
Lebb3	Lebbo	Southeast Asia Island	C7a	Karmin et al. 2015
Lebb4	Lebbo	Southeast Asia Island	C7a	Karmin et al. 2015
Bajo2	Bajo	Southeast Asia Island	C2a1a	Karmin et al. 2015
Bajo17	Bajo	Southeast Asia Island	S1	Karmin et al. 2015
Bajo19	Bajo	Southeast Asia Island	C2	Karmin et al. 2015
Bajo21	Bajo	Southeast Asia Island	O3i	Karmin et al. 2015
Dusun7	Dusun	Southeast Asia Island	O2a2	Karmin et al. 2015
Dusun12	Dusun	Southeast Asia Island	O2a2	Karmin et al. 2015
Dusun8	Dusun	Southeast Asia Island	C9	Karmin et al. 2015
Igrt1	Igorot	Southeast Asia Island	O3e	Karmin et al. 2015
Murut19	Murut	Southeast Asia Island	Q2c	Karmin et al. 2015
Murut13	Murut	Southeast Asia Island	O1c	Karmin et al. 2015
Murut3	Murut	Southeast Asia Island	C7b1	Karmin et al. 2015
Murut6	Murut	Southeast Asia Island	O1c	Karmin et al. 2015
Murut5_duplicate	Murut	Southeast Asia Island	C7b1	Karmin et al. 2015
Burm4	Burmese	Southeast Asia Mainland	O3a1	Karmin et al. 2015
Burm12	Burmese	Southeast Asia Mainland	O3a1	Karmin et al. 2015
Burm10	Burmese	Southeast Asia Mainland	H2	Karmin et al. 2015
Burm8	Burmese	Southeast Asia Mainland	O3a1	Karmin et al. 2015
Burm3	Burmese	Southeast Asia Mainland	O3a1	Karmin et al. 2015
Burm20	Burmese	Southeast Asia Mainland	O3a1	Karmin et al. 2015
Burm14	Burmese	Southeast Asia Mainland	H1a	Karmin et al. 2015
Burm15	Burmese	Southeast Asia Mainland	O3b	Karmin et al. 2015
VietS1	Vietnamese_south	Southeast Asia Mainland	O2a2	Karmin et al. 2015
VietS2	Vietnamese_south	Southeast Asia Mainland	O2a2	Karmin et al. 2015
VietS3	Vietnamese_south	Southeast Asia Mainland	O2a1	Karmin et al. 2015
VietN4	Vietnamese_north	Southeast Asia Mainland	O2a1	Karmin et al. 2015
Bangl1	Dhaka-mixed-popul	South Asia	H1a	Karmin et al. 2015
Bangl2	Dhaka-mixed-popul	South Asia	H1b	Karmin et al. 2015
NplTA1	Tamang	South Asia	D1	Karmin et al. 2015
NepBr1	Brahmin	South Asia	Q1d	Karmin et al. 2015
Khsat1	Kshatriya	South Asia	H1a	Karmin et al. 2015
Balija1	Balija-Middle-caste	South Asia	H1b	Karmin et al. 2015
Agta2	Agta	Southeast Asia Island	O1b	Karmin et al. 2015
Agta1	Agta	Southeast Asia Island	P2	Karmin et al. 2015
Agta3	Agta	Southeast Asia Island	O1a	Karmin et al. 2015
Aeta1	Aeta	Southeast Asia Island	S3a1	Karmin et al. 2015
Aeta2	Aeta	Southeast Asia Island	S3a1	Karmin et al. 2015
Batak1	Batak	Southeast Asia Island	O1c	Karmin et al. 2015
Batak2	Batak	Southeast Asia Island	O1c	Karmin et al. 2015
Batak3	Batak	Southeast Asia Island	O3i	Karmin et al. 2015
Koinb1	Koinanbe	Oceania	C2a2a	Karmin et al. 2015
Koinb2	Koinanbe	Oceania	C2a2a	Karmin et al. 2015
Kosip1	Kosipe	Oceania	M1c	Karmin et al. 2015
Aeta3	Aeta	Southeast Asia Island	C7b1	Karmin et al. 2015
Koinb3	Koinanbe	Oceania	C2a2a	Karmin et al. 2015
Kosip2	Kosipe	Oceania	M1c	Karmin et al. 2015
Kosip3	Kosipe	Oceania	M1c	Karmin et al. 2015
HG00182	FIN	Finnish in Finland	N1c1a1	Poznik et al. 2016
HG00183	FIN	Finnish in Finland	N1c1a1	Poznik et al. 2016
HG00185	FIN	Finnish in Finland	N1c1a1a2a1a1	Poznik et al. 2016
HG00187	FIN	Finnish in Finland	N1c1a1	Poznik et al. 2016
HG00188	FIN	Finnish in Finland	N1c1a1a2a1a1	Poznik et al. 2016
HG00271	FIN	Finnish in Finland	N1c1a1a2a1a1	Poznik et al. 2016
HG00273	FIN	Finnish in Finland	N1c1a1a2a1a1	Poznik et al. 2016
HG00278	FIN	Finnish in Finland	N1c1a1	Poznik et al. 2016
HG00280	FIN	Finnish in Finland	N1c1a1	Poznik et al. 2016
HG00284	FIN	Finnish in Finland	N1c1a1	Poznik et al. 2016
HG00290	FIN	Finnish in Finland	N1c1a1a2a1a1	Poznik et al. 2016
HG00311	FIN	Finnish in Finland	N1c1a1	Poznik et al. 2016
HG00329	FIN	Finnish in Finland	N1c1a1	Poznik et al. 2016
HG00335	FIN	Finnish in Finland	N1c1a1a2a1a1	Poznik et al. 2016
HG00336	FIN	Finnish in Finland	N1c1a1	Poznik et al. 2016
HG00338	FIN	Finnish in Finland	N1c1a1a2a1a1	Poznik et al. 2016
HG00341	FIN	Finnish in Finland	N1c1a1a1a	Poznik et al. 2016
HG00342	FIN	Finnish in Finland	N1c1a1	Poznik et al. 2016
HG00351	FIN	Finnish in Finland	N1c1a1a1a	Poznik et al. 2016
HG00358	FIN	Finnish in Finland	N1c1a1a2a1a1	Poznik et al. 2016
HG00369	FIN	Finnish in Finland	N1c1a1	Poznik et al. 2016
HG00371	FIN	Finnish in Finland	N1c1a1	Poznik et al. 2016
HG00375	FIN	Finnish in Finland	N1c1a1	Poznik et al. 2016
HG00403	CHS	Southern Han Chinese, China	O2a1c1a	Poznik et al. 2016
HG00406	CHS	Southern Han Chinese, China	O1b1a2	Poznik et al. 2016
HG00409	CHS	Southern Han Chinese, China	O2a2b1a1a	Poznik et al. 2016
HG00421	CHS	Southern Han Chinese, China	O2a1c1a1a1	Poznik et al. 2016
HG00436	CHS	Southern Han Chinese, China	O2a1c1a1a1a1a	Poznik et al. 2016
HG00442	CHS	Southern Han Chinese, China	O1b1a1a2	Poznik et al. 2016
HG00445	CHS	Southern Han Chinese, China	O2a1c1a1a1b	Poznik et al. 2016
HG00448	CHS	Southern Han Chinese, China	O2a1a	Poznik et al. 2016
HG00451	CHS	Southern Han Chinese, China	O2a1c1a1a1a1a	Poznik et al. 2016
HG00457	CHS	Southern Han Chinese, China	O1b1a1	Poznik et al. 2016
HG00463	CHS	Southern Han Chinese, China	O2a1a1b	Poznik et al. 2016
HG00472	CHS	Southern Han Chinese, China	O2a1c1b1a1	Poznik et al. 2016
HG00475	CHS	Southern Han Chinese, China	O2a1a1b	Poznik et al. 2016
HG00478	CHS	Southern Han Chinese, China	O2a1a	Poznik et al. 2016
HG00500	CHS	Southern Han Chinese, China	O2a1a	Poznik et al. 2016
HG00524	CHS	Southern Han Chinese, China	O2a2b1a2a1	Poznik et al. 2016
HG00530	CHS	Southern Han Chinese, China	O1b2a2b	Poznik et al. 2016
HG00533	CHS	Southern Han Chinese, China	O1b2a2b	Poznik et al. 2016
HG00536	CHS	Southern Han Chinese, China	O2a1a1b	Poznik et al. 2016
HG00542	CHS	Southern Han Chinese, China	O2a1a1b	Poznik et al. 2016
HG00556	CHS	Southern Han Chinese, China	O2a2b2a1a	Poznik et al. 2016
HG00559	CHS	Southern Han Chinese, China	O2b1a	Poznik et al. 2016
HG00565	CHS	Southern Han Chinese, China	O2a2b1a1a	Poznik et al. 2016
HG00580	CHS	Southern Han Chinese, China	O1a1a2a	Poznik et al. 2016
HG00583	CHS	Southern Han Chinese, China	O2a2b1a2a1	Poznik et al. 2016
HG00589	CHS	Southern Han Chinese, China	O2a2b1a2a1	Poznik et al. 2016
HG00592	CHS	Southern Han Chinese, China	O2a2b1a1a	Poznik et al. 2016
HG00595	CHS	Southern Han Chinese, China	O1a1a1a1a	Poznik et al. 2016
HG00598	CHS	Southern Han Chinese, China	O2a2b1a1a	Poznik et al. 2016
HG00607	CHS	Southern Han Chinese, China	O2a1c1a	Poznik et al. 2016
HG00610	CHS	Southern Han Chinese, China	O2a1c1b1	Poznik et al. 2016
HG00613	CHS	Southern Han Chinese, China	O2a1c1a1a1a1a	Poznik et al. 2016
HG00619	CHS	Southern Han Chinese, China	O2a2b1a1a	Poznik et al. 2016
HG00622	CHS	Southern Han Chinese, China	O2a2a2	Poznik et al. 2016
HG00625	CHS	Southern Han Chinese, China	O2a2a2	Poznik et al. 2016
HG00628	CHS	Southern Han Chinese, China	C2	Poznik et al. 2016
HG00631	CHS	Southern Han Chinese, China	O2a2b2a1b1	Poznik et al. 2016
HG00634	CHS	Southern Han Chinese, China	O1b1a2a1	Poznik et al. 2016
HG00650	CHS	Southern Han Chinese, China	O2a2a1a1a	Poznik et al. 2016
HG00653	CHS	Southern Han Chinese, China	O2a2a1a2a1a	Poznik et al. 2016
HG00656	CHS	Southern Han Chinese, China	O2a2a1a1a	Poznik et al. 2016
HG00662	CHS	Southern Han Chinese, China	O2a2a1a1a	Poznik et al. 2016
HG00671	CHS	Southern Han Chinese, China	O2a2a1a1a	Poznik et al. 2016
HG00674	CHS	Southern Han Chinese, China	O2a2a1a1a	Poznik et al. 2016
HG00683	CHS	Southern Han Chinese, China	O2a2b1a2a1	Poznik et al. 2016
HG00689	CHS	Southern Han Chinese, China	O2a2a1a1a	Poznik et al. 2016
HG00692	CHS	Southern Han Chinese, China	O2a2a1a1a	Poznik et al. 2016
HG00698	CHS	Southern Han Chinese, China	O2a2a1a1a	Poznik et al. 2016
HG00701	CHS	Southern Han Chinese, China	O1b1a1a1a1a1a1a1	Poznik et al. 2016
HG00704	CHS	Southern Han Chinese, China	O2a2a1a1a	Poznik et al. 2016
HG00707	CHS	Southern Han Chinese, China	O2a1c1a1a1	Poznik et al. 2016
HG00728	CHS	Southern Han Chinese, China	O1b1a1a1a1b	Poznik et al. 2016
HG00844	CDX	Chinese Dai in Xishuangbanna, China	O1b1a1a1a1b	Poznik et al. 2016
HG00881	CDX	Chinese Dai in Xishuangbanna, China	O2a2b1a1a	Poznik et al. 2016
HG00982	CDX	Chinese Dai in Xishuangbanna, China	O1b1a1a1a2a2	Poznik et al. 2016
HG01028	CDX	Chinese Dai in Xishuangbanna, China	O1b1a1a1a2a1a	Poznik et al. 2016
HG01031	CDX	Chinese Dai in Xishuangbanna, China	O1b1a1a1a2a2	Poznik et al. 2016
HG01097	PUR	Puerto Rican in Puerto Rico	G2a2b2a1a1b1a	Poznik et al. 2016
HG01311	PUR	Puerto Rican in Puerto Rico	G2a2a1a2a1	Poznik et al. 2016
HG01512	IBS	Iberian populations in Spain	G2a2b2a1a1c1a2	Poznik et al. 2016
HG01583	PJL	Punjabi in Lahore,Pakistan	H1a1d2	Poznik et al. 2016
HG01586	PJL	Punjabi in Lahore,Pakistan	R2	Poznik et al. 2016
HG01589	PJL	Punjabi in Lahore,Pakistan	J2a	Poznik et al. 2016
HG01596	KHV	Kinh in Ho Chi Minh City, Vietnam	O2a1c1a3	Poznik et al. 2016
HG01810	CDX	Chinese Dai in Xishuangbanna, China	O2a2b1a1a	Poznik et al. 2016
HG01811	CDX	Chinese Dai in Xishuangbanna, China	O1a1a2a	Poznik et al. 2016
HG01816	CDX	Chinese Dai in Xishuangbanna, China	O2a2a1a2a2	Poznik et al. 2016
HG01840	KHV	Kinh in Ho Chi Minh City, Vietnam	O1b1a1a1a1a	Poznik et al. 2016
HG01842	KHV	Kinh in Ho Chi Minh City, Vietnam	O1b1a1a1a1a	Poznik et al. 2016
HG01844	KHV	Kinh in Ho Chi Minh City, Vietnam	O1b1a1a1b2	Poznik et al. 2016
HG01846	KHV	Kinh in Ho Chi Minh City, Vietnam	O1b1a1a1a1	Poznik et al. 2016
HG01849	KHV	Kinh in Ho Chi Minh City, Vietnam	O1b1a1a1a1a	Poznik et al. 2016
HG01852	KHV	Kinh in Ho Chi Minh City, Vietnam	O2a2b1a1a3a	Poznik et al. 2016
HG01860	KHV	Kinh in Ho Chi Minh City, Vietnam	O2a2b1a2a1	Poznik et al. 2016
HG01861	KHV	Kinh in Ho Chi Minh City, Vietnam	O2a2a1a2a	Poznik et al. 2016
HG01864	KHV	Kinh in Ho Chi Minh City, Vietnam	O2a2b1a2a1	Poznik et al. 2016
HG01865	KHV	Kinh in Ho Chi Minh City, Vietnam	O1b1a1a1b1a	Poznik et al. 2016
HG01866	KHV	Kinh in Ho Chi Minh City, Vietnam	O2a2b1a1a	Poznik et al. 2016
HG01867	KHV	Kinh in Ho Chi Minh City, Vietnam	O1b1a1a1a1a	Poznik et al. 2016
HG01872	KHV	Kinh in Ho Chi Minh City, Vietnam	O2a2b2a1b	Poznik et al. 2016
HG01873	KHV	Kinh in Ho Chi Minh City, Vietnam	O1b1a1a1a1b2	Poznik et al. 2016
HG02017	KHV	Kinh in Ho Chi Minh City, Vietnam	O1a1a1b2	Poznik et al. 2016
HG02020	KHV	Kinh in Ho Chi Minh City, Vietnam	O1b1a1a1a1a1b	Poznik et al. 2016
HG02023	KHV	Kinh in Ho Chi Minh City, Vietnam	O2a2a1a2a2	Poznik et al. 2016
HG02026	KHV	Kinh in Ho Chi Minh City, Vietnam	N1c2b2	Poznik et al. 2016
HG02029	KHV	Kinh in Ho Chi Minh City, Vietnam	O2a1a	Poznik et al. 2016
HG02032	KHV	Kinh in Ho Chi Minh City, Vietnam	O1b1a1a1a1a	Poznik et al. 2016
HG02035	KHV	Kinh in Ho Chi Minh City, Vietnam	O2a2a1a2a1a	Poznik et al. 2016
HG02040	KHV	Kinh in Ho Chi Minh City, Vietnam	F	Poznik et al. 2016
HG02047	KHV	Kinh in Ho Chi Minh City, Vietnam	O2a1c1a5	Poznik et al. 2016
HG02050	KHV	Kinh in Ho Chi Minh City, Vietnam	O2a2b1a2	Poznik et al. 2016
HG02058	KHV	Kinh in Ho Chi Minh City, Vietnam	O2a2b1a2a1	Poznik et al. 2016
HG02061	KHV	Kinh in Ho Chi Minh City, Vietnam	O1b1a1a1b1a	Poznik et al. 2016
HG02064	KHV	Kinh in Ho Chi Minh City, Vietnam	O1b1a1a1a1b2	Poznik et al. 2016
HG02067	KHV	Kinh in Ho Chi Minh City, Vietnam	O2a1a2a	Poznik et al. 2016
HG02070	KHV	Kinh in Ho Chi Minh City, Vietnam	O2a1c1a6a1	Poznik et al. 2016
HG02073	KHV	Kinh in Ho Chi Minh City, Vietnam	O2a2a1a2a1a	Poznik et al. 2016
HG02076	KHV	Kinh in Ho Chi Minh City, Vietnam	O1b1a2	Poznik et al. 2016
HG02079	KHV	Kinh in Ho Chi Minh City, Vietnam	O1a1a1b2	Poznik et al. 2016
HG02082	KHV	Kinh in Ho Chi Minh City, Vietnam	O2a2b1a1a	Poznik et al. 2016
HG02085	KHV	Kinh in Ho Chi Minh City, Vietnam	O1b1a1a1a1b2	Poznik et al. 2016
HG02088	KHV	Kinh in Ho Chi Minh City, Vietnam	O2b1	Poznik et al. 2016
HG02116	KHV	Kinh in Ho Chi Minh City, Vietnam	Q1a1a1	Poznik et al. 2016
HG02122	KHV	Kinh in Ho Chi Minh City, Vietnam	O2a2b1a1a3a	Poznik et al. 2016
HG02128	KHV	Kinh in Ho Chi Minh City, Vietnam	O2a1c1a3	Poznik et al. 2016
HG02131	KHV	Kinh in Ho Chi Minh City, Vietnam	O2a2a1a2a2	Poznik et al. 2016
HG02134	KHV	Kinh in Ho Chi Minh City, Vietnam	Q1a1a1	Poznik et al. 2016
HG02137	KHV	Kinh in Ho Chi Minh City, Vietnam	O2a2a1a2a2	Poznik et al. 2016
HG02138	KHV	Kinh in Ho Chi Minh City, Vietnam	N1c2b2	Poznik et al. 2016
HG02141	KHV	Kinh in Ho Chi Minh City, Vietnam	C2e2	Poznik et al. 2016
HG02224	IBS	Iberian populations in Spain	G2a2b2a1a	Poznik et al. 2016
HG02250	CDX	Chinese Dai in Xishuangbanna, China	O1a1a2a	Poznik et al. 2016
HG02351	CDX	Chinese Dai in Xishuangbanna, China	O1b1a1a1a1a1a1a1	Poznik et al. 2016
HG02355	CDX	Chinese Dai in Xishuangbanna, China	O2a2b1a1a	Poznik et al. 2016
HG02356	CDX	Chinese Dai in Xishuangbanna, China	O1b1a1a1a1a1b1	Poznik et al. 2016
HG02360	CDX	Chinese Dai in Xishuangbanna, China	O1a1a1b2a1	Poznik et al. 2016
HG02363	CDX	Chinese Dai in Xishuangbanna, China	O1a1a2a	Poznik et al. 2016
HG02364	CDX	Chinese Dai in Xishuangbanna, China	O1b1a1a1a1a	Poznik et al. 2016
HG02367	CDX	Chinese Dai in Xishuangbanna, China	O2a2b1a2a1	Poznik et al. 2016
HG02371	CDX	Chinese Dai in Xishuangbanna, China	O2a2b1a1a	Poznik et al. 2016
HG02373	CDX	Chinese Dai in Xishuangbanna, China	C2e2a1	Poznik et al. 2016
HG02374	CDX	Chinese Dai in Xishuangbanna, China	O1b1a1a	Poznik et al. 2016
HG02379	CDX	Chinese Dai in Xishuangbanna, China	O2a2b1a1a	Poznik et al. 2016
HG02380	CDX	Chinese Dai in Xishuangbanna, China	O2a2b1a1a	Poznik et al. 2016
HG02382	CDX	Chinese Dai in Xishuangbanna, China	O1b1a1a1a1a1a1a1	Poznik et al. 2016
HG02383	CDX	Chinese Dai in Xishuangbanna, China	O2a2b1a1a	Poznik et al. 2016
HG02384	CDX	Chinese Dai in Xishuangbanna, China	O1a1a1a1a	Poznik et al. 2016
HG02385	CDX	Chinese Dai in Xishuangbanna, China	O1a1a2a	Poznik et al. 2016
HG02386	CDX	Chinese Dai in Xishuangbanna, China	O1b1a1a1a1a	Poznik et al. 2016
HG02387	CDX	Chinese Dai in Xishuangbanna, China	O2a2b1a1a	Poznik et al. 2016
HG02388	CDX	Chinese Dai in Xishuangbanna, China	O2a2b1a1a	Poznik et al. 2016
HG02389	CDX	Chinese Dai in Xishuangbanna, China	O1b1a1a1b	Poznik et al. 2016
HG02390	CDX	Chinese Dai in Xishuangbanna, China	O1b1a1a1a2a2	Poznik et al. 2016
HG02391	CDX	Chinese Dai in Xishuangbanna, China	O2a2b1a1a	Poznik et al. 2016
HG02392	CDX	Chinese Dai in Xishuangbanna, China	O2a1c2	Poznik et al. 2016
HG02394	CDX	Chinese Dai in Xishuangbanna, China	O1b1a1a1a1	Poznik et al. 2016
HG02395	CDX	Chinese Dai in Xishuangbanna, China	O1b1a1a1a1b	Poznik et al. 2016
HG02396	CDX	Chinese Dai in Xishuangbanna, China	O1a1a1a1a	Poznik et al. 2016
HG02397	CDX	Chinese Dai in Xishuangbanna, China	O1b1a1a1a1b	Poznik et al. 2016
HG02398	CDX	Chinese Dai in Xishuangbanna, China	O1b1a1a1a1a1a1a1	Poznik et al. 2016
HG02399	CDX	Chinese Dai in Xishuangbanna, China	O1a1a2a	Poznik et al. 2016
HG02401	CDX	Chinese Dai in Xishuangbanna, China	O1b1a1a1a2a2	Poznik et al. 2016
HG02402	CDX	Chinese Dai in Xishuangbanna, China	O1b1a1a1a2a1a	Poznik et al. 2016
HG02406	CDX	Chinese Dai in Xishuangbanna, China	O2a2b1a1a	Poznik et al. 2016
HG02407	CDX	Chinese Dai in Xishuangbanna, China	O1b1a1a1b	Poznik et al. 2016
HG02408	CDX	Chinese Dai in Xishuangbanna, China	O1b1a1a1a1a	Poznik et al. 2016
HG02409	CDX	Chinese Dai in Xishuangbanna, China	O1b1a1a	Poznik et al. 2016
HG02410	CDX	Chinese Dai in Xishuangbanna, China	O1b1a1a1a1a	Poznik et al. 2016
HG02490	PJL	Punjabi in Lahore,Pakistan	J2a1a	Poznik et al. 2016
HG02493	PJL	Punjabi in Lahore,Pakistan	J2a1	Poznik et al. 2016
HG02512	KHV	Kinh in Ho Chi Minh City, Vietnam	O1b1a1a1a1a1a1a	Poznik et al. 2016
HG02521	KHV	Kinh in Ho Chi Minh City, Vietnam	O1b1a1a1a1a1b	Poznik et al. 2016
HG02597	PJL	Punjabi in Lahore,Pakistan	R1a1a1b2a1b	Poznik et al. 2016
HG02600	PJL	Punjabi in Lahore,Pakistan	R1a1a1b	Poznik et al. 2016
HG02603	PJL	Punjabi in Lahore,Pakistan	R1a1a1b	Poznik et al. 2016
HG02648	PJL	Punjabi in Lahore,Pakistan	R1a1a1b	Poznik et al. 2016
HG02651	PJL	Punjabi in Lahore,Pakistan	J2a1c	Poznik et al. 2016
HG02654	PJL	Punjabi in Lahore,Pakistan	L1a1	Poznik et al. 2016
HG02657	PJL	Punjabi in Lahore,Pakistan	R2	Poznik et al. 2016
HG02660	PJL	Punjabi in Lahore,Pakistan	R2	Poznik et al. 2016
HG02681	PJL	Punjabi in Lahore,Pakistan	G2a2a1a2a1	Poznik et al. 2016
HG02684	PJL	Punjabi in Lahore,Pakistan	H3b	Poznik et al. 2016
HG02687	PJL	Punjabi in Lahore,Pakistan	G2a2b2a4	Poznik et al. 2016
HG02690	PJL	Punjabi in Lahore,Pakistan	J2b2	Poznik et al. 2016
HG02696	PJL	Punjabi in Lahore,Pakistan	Q1a1b1	Poznik et al. 2016
HG02699	PJL	Punjabi in Lahore,Pakistan	R1a1a1b	Poznik et al. 2016
HG02724	PJL	Punjabi in Lahore,Pakistan	J2a1	Poznik et al. 2016
HG02727	PJL	Punjabi in Lahore,Pakistan	R1a1a1b	Poznik et al. 2016
HG02733	PJL	Punjabi in Lahore,Pakistan	J2a1	Poznik et al. 2016
HG02736	PJL	Punjabi in Lahore,Pakistan	R1a1a1b	Poznik et al. 2016
HG02774	PJL	Punjabi in Lahore,Pakistan	J2a	Poznik et al. 2016
HG02780	PJL	Punjabi in Lahore,Pakistan	R1a1a1b2a1b	Poznik et al. 2016
HG02783	PJL	Punjabi in Lahore,Pakistan	R2	Poznik et al. 2016
HG02786	PJL	Punjabi in Lahore,Pakistan	H1a1d1	Poznik et al. 2016
HG02789	PJL	Punjabi in Lahore,Pakistan	G2b1	Poznik et al. 2016
HG02792	PJL	Punjabi in Lahore,Pakistan	L1a1	Poznik et al. 2016
HG03006	BEB	Bengali in Bangladesh	J2b2	Poznik et al. 2016
HG03009	BEB	Bengali in Bangladesh	H1a1d2b3a1a1	Poznik et al. 2016
HG03012	BEB	Bengali in Bangladesh	J2a1	Poznik et al. 2016
HG03015	PJL	Punjabi in Lahore,Pakistan	R2	Poznik et al. 2016
HG03018	PJL	Punjabi in Lahore,Pakistan	J2a1	Poznik et al. 2016
HG03021	PJL	Punjabi in Lahore,Pakistan	J2a1	Poznik et al. 2016
HG03228	PJL	Punjabi in Lahore,Pakistan	C1b1a	Poznik et al. 2016
HG03234	PJL	Punjabi in Lahore,Pakistan	R1a1a1b	Poznik et al. 2016
HG03237	PJL	Punjabi in Lahore,Pakistan	J2a1h2	Poznik et al. 2016
HG03490	PJL	Punjabi in Lahore,Pakistan	R1a1a1b	Poznik et al. 2016
HG03577	MSL	Mende in Sierra Leone	G2a2b2a1a1c1a2	Poznik et al. 2016
HG03585	BEB	Bengali in Bangladesh	R1a1a1b2a1b	Poznik et al. 2016
HG03593	BEB	Bengali in Bangladesh	C1b1a1b1	Poznik et al. 2016
HG03594	BEB	Bengali in Bangladesh	H1b2a	Poznik et al. 2016
HG03600	BEB	Bengali in Bangladesh	H1a1d2b3a1	Poznik et al. 2016
HG03603	BEB	Bengali in Bangladesh	R1a1a1b2a1b	Poznik et al. 2016
HG03615	BEB	Bengali in Bangladesh	J2a1	Poznik et al. 2016
HG03624	PJL	Punjabi in Lahore,Pakistan	R1a1a1b	Poznik et al. 2016
HG03629	PJL	Punjabi in Lahore,Pakistan	R1a1a1b	Poznik et al. 2016
HG03636	PJL	Punjabi in Lahore,Pakistan	R1a1a1b2a2a	Poznik et al. 2016
HG03644	STU	Sri Lankan Tamil in the UK	H1a1d2c1b1	Poznik et al. 2016
HG03646	STU	Sri Lankan Tamil in the UK	H1a1d2c1	Poznik et al. 2016
HG03649	PJL	Punjabi in Lahore,Pakistan	R1a1a1b	Poznik et al. 2016
HG03652	PJL	Punjabi in Lahore,Pakistan	Q1b2a1a1	Poznik et al. 2016
HG03660	PJL	Punjabi in Lahore,Pakistan	J2a1	Poznik et al. 2016
HG03663	PJL	Punjabi in Lahore,Pakistan	R1a1a1b	Poznik et al. 2016
HG03667	PJL	Punjabi in Lahore,Pakistan	R1a1a1b	Poznik et al. 2016
HG03672	STU	Sri Lankan Tamil in the UK	L1a2	Poznik et al. 2016
HG03679	STU	Sri Lankan Tamil in the UK	R1a1a1b	Poznik et al. 2016
HG03680	STU	Sri Lankan Tamil in the UK	H3a2b	Poznik et al. 2016
HG03681	STU	Sri Lankan Tamil in the UK	Q1a2	Poznik et al. 2016
HG03685	STU	Sri Lankan Tamil in the UK	R1a1a1b2a1b	Poznik et al. 2016
HG03686	STU	Sri Lankan Tamil in the UK	L1a1	Poznik et al. 2016
HG03687	STU	Sri Lankan Tamil in the UK	R1a1a1b2a2a	Poznik et al. 2016
HG03691	STU	Sri Lankan Tamil in the UK	R2	Poznik et al. 2016
HG03693	STU	Sri Lankan Tamil in the UK	J2a1c	Poznik et al. 2016
HG03694	STU	Sri Lankan Tamil in the UK	R1a1a1b	Poznik et al. 2016
HG03695	STU	Sri Lankan Tamil in the UK	L1a2	Poznik et al. 2016
HG03696	STU	Sri Lankan Tamil in the UK	J2b2	Poznik et al. 2016
HG03697	STU	Sri Lankan Tamil in the UK	H3b1	Poznik et al. 2016
HG03702	PJL	Punjabi in Lahore,Pakistan	R2	Poznik et al. 2016
HG03705	PJL	Punjabi in Lahore,Pakistan	R1a1a1b	Poznik et al. 2016
HG03708	PJL	Punjabi in Lahore,Pakistan	G2a1a	Poznik et al. 2016
HG03711	STU	Sri Lankan Tamil in the UK	R1a1a1b2a1b	Poznik et al. 2016
HG03713	ITU	Indian Telugu in the UK	R1a1a1b2a1b	Poznik et al. 2016
HG03715	ITU	Indian Telugu in the UK	R1a1a1b2a1b	Poznik et al. 2016
HG03716	ITU	Indian Telugu in the UK	H1a1d2b	Poznik et al. 2016
HG03718	ITU	Indian Telugu in the UK	R2	Poznik et al. 2016
HG03720	ITU	Indian Telugu in the UK	R1a1a1b	Poznik et al. 2016
HG03727	ITU	Indian Telugu in the UK	R2	Poznik et al. 2016
HG03729	ITU	Indian Telugu in the UK	R2	Poznik et al. 2016
HG03738	STU	Sri Lankan Tamil in the UK	H1a1d2b2a	Poznik et al. 2016
HG03740	STU	Sri Lankan Tamil in the UK	R1a1a1b2a2a	Poznik et al. 2016
HG03742	ITU	Indian Telugu in the UK	NO	Poznik et al. 2016
HG03743	STU	Sri Lankan Tamil in the UK	R1a1a1b2a2a	Poznik et al. 2016
HG03744	STU	Sri Lankan Tamil in the UK	R1a1a1b2a1b	Poznik et al. 2016
HG03745	STU	Sri Lankan Tamil in the UK	H1a1d2c1b1	Poznik et al. 2016
HG03746	STU	Sri Lankan Tamil in the UK	L1a1	Poznik et al. 2016
HG03750	STU	Sri Lankan Tamil in the UK	R1a1a1b	Poznik et al. 2016
HG03753	STU	Sri Lankan Tamil in the UK	L1a2	Poznik et al. 2016
HG03755	STU	Sri Lankan Tamil in the UK	H1a1d2b2a	Poznik et al. 2016
HG03767	PJL	Punjabi in Lahore,Pakistan	J1a	Poznik et al. 2016
HG03771	ITU	Indian Telugu in the UK	R2	Poznik et al. 2016
HG03773	ITU	Indian Telugu in the UK	R2	Poznik et al. 2016
HG03775	ITU	Indian Telugu in the UK	R1a1a1b2a1b	Poznik et al. 2016
HG03777	ITU	Indian Telugu in the UK	H1a1d2b3a1a	Poznik et al. 2016
HG03778	ITU	Indian Telugu in the UK	H1a1d2	Poznik et al. 2016
HG03779	ITU	Indian Telugu in the UK	R1a1a1b	Poznik et al. 2016
HG03785	ITU	Indian Telugu in the UK	J2b2	Poznik et al. 2016
HG03786	ITU	Indian Telugu in the UK	L1a1	Poznik et al. 2016
HG03788	ITU	Indian Telugu in the UK	L1a1	Poznik et al. 2016
HG03790	ITU	Indian Telugu in the UK	L1a2	Poznik et al. 2016
HG03792	ITU	Indian Telugu in the UK	H3a2a2	Poznik et al. 2016
HG03800	BEB	Bengali in Bangladesh	H1a1d2c1b1	Poznik et al. 2016
HG03803	BEB	Bengali in Bangladesh	R1a1a1b2a1b	Poznik et al. 2016
HG03809	BEB	Bengali in Bangladesh	H1b2	Poznik et al. 2016
HG03812	BEB	Bengali in Bangladesh	H1a2a	Poznik et al. 2016
HG03815	BEB	Bengali in Bangladesh	H1a1d2b1	Poznik et al. 2016
HG03821	BEB	Bengali in Bangladesh	L1a2	Poznik et al. 2016
HG03824	BEB	Bengali in Bangladesh	H1a1	Poznik et al. 2016
HG03830	BEB	Bengali in Bangladesh	O2a2b1a1a	Poznik et al. 2016
HG03833	BEB	Bengali in Bangladesh	R1a1a1b2a1b	Poznik et al. 2016
HG03837	STU	Sri Lankan Tamil in the UK	H3a2b	Poznik et al. 2016
HG03844	STU	Sri Lankan Tamil in the UK	R2	Poznik et al. 2016
HG03846	STU	Sri Lankan Tamil in the UK	H1a1a1	Poznik et al. 2016
HG03848	STU	Sri Lankan Tamil in the UK	H3a2a1	Poznik et al. 2016
HG03850	STU	Sri Lankan Tamil in the UK	C1b1a1a1	Poznik et al. 2016
HG03851	STU	Sri Lankan Tamil in the UK	J2a1h2	Poznik et al. 2016
HG03854	STU	Sri Lankan Tamil in the UK	J2a1c	Poznik et al. 2016
HG03856	STU	Sri Lankan Tamil in the UK	R2	Poznik et al. 2016
HG03864	ITU	Indian Telugu in the UK	Q1b2	Poznik et al. 2016
HG03866	ITU	Indian Telugu in the UK	R1a1a1b2a1b	Poznik et al. 2016
HG03867	ITU	Indian Telugu in the UK	C1b1a1a1a	Poznik et al. 2016
HG03869	ITU	Indian Telugu in the UK	R2	Poznik et al. 2016
HG03870	ITU	Indian Telugu in the UK	H3a1	Poznik et al. 2016
HG03871	ITU	Indian Telugu in the UK	R1a1a1b2a1b	Poznik et al. 2016
HG03872	ITU	Indian Telugu in the UK	H3a1	Poznik et al. 2016
HG03875	ITU	Indian Telugu in the UK	L1a1	Poznik et al. 2016
HG03885	STU	Sri Lankan Tamil in the UK	L1a1	Poznik et al. 2016
HG03887	STU	Sri Lankan Tamil in the UK	R1a1a1b2a2a	Poznik et al. 2016
HG03890	STU	Sri Lankan Tamil in the UK	H3b1	Poznik et al. 2016
HG03896	STU	Sri Lankan Tamil in the UK	R1a1a1b	Poznik et al. 2016
HG03899	STU	Sri Lankan Tamil in the UK	R1a1a1b	Poznik et al. 2016
HG03900	STU	Sri Lankan Tamil in the UK	L1a2	Poznik et al. 2016
HG03902	BEB	Bengali in Bangladesh	R1a1a1b	Poznik et al. 2016
HG03905	BEB	Bengali in Bangladesh	J2a1	Poznik et al. 2016
HG03908	BEB	Bengali in Bangladesh	J2b2	Poznik et al. 2016
HG03911	BEB	Bengali in Bangladesh	R1a1a1b	Poznik et al. 2016
HG03914	BEB	Bengali in Bangladesh	Q1b2	Poznik et al. 2016
HG03917	BEB	Bengali in Bangladesh	C2e1b1	Poznik et al. 2016
HG03920	BEB	Bengali in Bangladesh	L1a1	Poznik et al. 2016
HG03926	BEB	Bengali in Bangladesh	R1a1a1b	Poznik et al. 2016
HG03941	BEB	Bengali in Bangladesh	H1a1d2b	Poznik et al. 2016
HG03943	STU	Sri Lankan Tamil in the UK	Q1a2	Poznik et al. 2016
HG03950	STU	Sri Lankan Tamil in the UK	H1a1d2c1b1	Poznik et al. 2016
HG03953	STU	Sri Lankan Tamil in the UK	L1a1	Poznik et al. 2016
HG03960	ITU	Indian Telugu in the UK	R1a1a1b2a2a	Poznik et al. 2016
HG03963	ITU	Indian Telugu in the UK	R1a1a1b2a2a	Poznik et al. 2016
HG03965	ITU	Indian Telugu in the UK	H3a2a1a	Poznik et al. 2016
HG03967	ITU	Indian Telugu in the UK	R2	Poznik et al. 2016
HG03969	ITU	Indian Telugu in the UK	J2b2	Poznik et al. 2016
HG03971	ITU	Indian Telugu in the UK	L1a1	Poznik et al. 2016
HG03974	ITU	Indian Telugu in the UK	R2	Poznik et al. 2016
HG03976	ITU	Indian Telugu in the UK	J2b2	Poznik et al. 2016
HG03978	ITU	Indian Telugu in the UK	R2	Poznik et al. 2016
HG03985	STU	Sri Lankan Tamil in the UK	H1a1d2c1b1	Poznik et al. 2016
HG03990	STU	Sri Lankan Tamil in the UK	L1a1	Poznik et al. 2016
HG03991	STU	Sri Lankan Tamil in the UK	H1b2a	Poznik et al. 2016
HG03998	STU	Sri Lankan Tamil in the UK	J2b2	Poznik et al. 2016
HG03999	STU	Sri Lankan Tamil in the UK	R1a1a1b2a2a	Poznik et al. 2016
HG04002	ITU	Indian Telugu in the UK	H1a1d2a	Poznik et al. 2016
HG04003	STU	Sri Lankan Tamil in the UK	J2a1	Poznik et al. 2016
HG04006	STU	Sri Lankan Tamil in the UK	H1a1d2b	Poznik et al. 2016
HG04015	ITU	Indian Telugu in the UK	N1c2b2	Poznik et al. 2016
HG04017	ITU	Indian Telugu in the UK	R1a1a1b2a1b	Poznik et al. 2016
HG04019	ITU	Indian Telugu in the UK	R1a1a1b2a2a	Poznik et al. 2016
HG04020	ITU	Indian Telugu in the UK	R1a1a1b2a2a	Poznik et al. 2016
HG04022	ITU	Indian Telugu in the UK	R2	Poznik et al. 2016
HG04023	ITU	Indian Telugu in the UK	R1a1a1b2a2a	Poznik et al. 2016
HG04033	STU	Sri Lankan Tamil in the UK	H3a2a2	Poznik et al. 2016
HG04039	STU	Sri Lankan Tamil in the UK	R1a1a1b	Poznik et al. 2016
HG04056	ITU	Indian Telugu in the UK	R2	Poznik et al. 2016
HG04060	ITU	Indian Telugu in the UK	H1a1d2	Poznik et al. 2016
HG04061	ITU	Indian Telugu in the UK	H1a1d2c1b1	Poznik et al. 2016
HG04080	ITU	Indian Telugu in the UK	L1a1	Poznik et al. 2016
HG04093	ITU	Indian Telugu in the UK	L1a1	Poznik et al. 2016
HG04094	ITU	Indian Telugu in the UK	L1a	Poznik et al. 2016
HG04096	ITU	Indian Telugu in the UK	R1a1a1b2a2a	Poznik et al. 2016
HG04098	ITU	Indian Telugu in the UK	R1a1a1b	Poznik et al. 2016
HG04100	STU	Sri Lankan Tamil in the UK	L1a1	Poznik et al. 2016
HG04107	STU	Sri Lankan Tamil in the UK	J2a1	Poznik et al. 2016
HG04131	BEB	Bengali in Bangladesh	R1a1a1b2a2a	Poznik et al. 2016
HG04134	BEB	Bengali in Bangladesh	O2a2b1a1a	Poznik et al. 2016
HG04140	BEB	Bengali in Bangladesh	O1b1a1a1b1a	Poznik et al. 2016
HG04146	BEB	Bengali in Bangladesh	H1a1d2c1b1	Poznik et al. 2016
HG04152	BEB	Bengali in Bangladesh	R2	Poznik et al. 2016
HG04155	BEB	Bengali in Bangladesh	C1b1a1b1	Poznik et al. 2016
HG04158	BEB	Bengali in Bangladesh	R	Poznik et al. 2016
HG04161	BEB	Bengali in Bangladesh	H1a1d2c1b1	Poznik et al. 2016
HG04164	BEB	Bengali in Bangladesh	H1a1d1	Poznik et al. 2016
HG04173	BEB	Bengali in Bangladesh	O1b1a1a1b1a	Poznik et al. 2016
HG04176	BEB	Bengali in Bangladesh	H1a1d2c1b1	Poznik et al. 2016
HG04182	BEB	Bengali in Bangladesh	R2	Poznik et al. 2016
HG04185	BEB	Bengali in Bangladesh	H1a1d2b1a	Poznik et al. 2016
HG04188	BEB	Bengali in Bangladesh	H1	Poznik et al. 2016
HG04194	BEB	Bengali in Bangladesh	R1a1a1b	Poznik et al. 2016
HG04198	ITU	Indian Telugu in the UK	H1b1	Poznik et al. 2016
HG04206	ITU	Indian Telugu in the UK	H1a1d2c1b1	Poznik et al. 2016
HG04210	STU	Sri Lankan Tamil in the UK	J2b2	Poznik et al. 2016
HG04211	ITU	Indian Telugu in the UK	H1a1d2b	Poznik et al. 2016
HG04219	ITU	Indian Telugu in the UK	R1a1a1b	Poznik et al. 2016
HG04222	ITU	Indian Telugu in the UK	H1b1	Poznik et al. 2016
HG04225	ITU	Indian Telugu in the UK	R2	Poznik et al. 2016
HG04229	STU	Sri Lankan Tamil in the UK	R1a1a1b2a1b	Poznik et al. 2016
HG04235	ITU	Indian Telugu in the UK	H1a1d2b2	Poznik et al. 2016
HG04238	ITU	Indian Telugu in the UK	H3a1	Poznik et al. 2016
HG04239	ITU	Indian Telugu in the UK	J2b2	Poznik et al. 2016
NA12286	CEU	Utah residents with Northern and Western European ancestry	G2a2b2b1	Poznik et al. 2016
NA12546	CEU	Utah residents with Northern and Western European ancestry	G2a2b2a1a1b1a1a	Poznik et al. 2016
NA12777	CEU	Utah residents with Northern and Western European ancestry	G2a2b2a1a1c1a1	Poznik et al. 2016
NA18530	CHB	Han Chinese in Bejing, China	O2a2b1a1a	Poznik et al. 2016
NA18534	CHB	Han Chinese in Bejing, China	O1b1a2b1a	Poznik et al. 2016
NA18536	CHB	Han Chinese in Bejing, China	O1a1a1a1	Poznik et al. 2016
NA18543	CHB	Han Chinese in Bejing, China	O2a2b1a2a1	Poznik et al. 2016
NA18544	CHB	Han Chinese in Bejing, China	O2a1c2	Poznik et al. 2016
NA18546	CHB	Han Chinese in Bejing, China	O2a2b1a2a1	Poznik et al. 2016
NA18548	CHB	Han Chinese in Bejing, China	O2a2b1a1b	Poznik et al. 2016
NA18549	CHB	Han Chinese in Bejing, China	G2a2b2a1a1c1	Poznik et al. 2016
NA18557	CHB	Han Chinese in Bejing, China	O2a2b1a1a1a1	Poznik et al. 2016
NA18558	CHB	Han Chinese in Bejing, China	N1c2b2	Poznik et al. 2016
NA18559	CHB	Han Chinese in Bejing, China	O2a1c1a	Poznik et al. 2016
NA18561	CHB	Han Chinese in Bejing, China	O1b2a2a1	Poznik et al. 2016
NA18562	CHB	Han Chinese in Bejing, China	O2a2b1a2a1	Poznik et al. 2016
NA18563	CHB	Han Chinese in Bejing, China	O1b2	Poznik et al. 2016
NA18572	CHB	Han Chinese in Bejing, China	O2a2b1a2a1	Poznik et al. 2016
NA18603	CHB	Han Chinese in Bejing, China	O1b1a2a1	Poznik et al. 2016
NA18605	CHB	Han Chinese in Bejing, China	O2a1a2a	Poznik et al. 2016
NA18606	CHB	Han Chinese in Bejing, China	O1a1a1a1a2	Poznik et al. 2016
NA18608	CHB	Han Chinese in Bejing, China	N1c2b2	Poznik et al. 2016
NA18609	CHB	Han Chinese in Bejing, China	O2a2b1a2a1	Poznik et al. 2016
NA18611	CHB	Han Chinese in Bejing, China	O2a1c1a1	Poznik et al. 2016
NA18612	CHB	Han Chinese in Bejing, China	C2e1b2	Poznik et al. 2016
NA18613	CHB	Han Chinese in Bejing, China	N1c2b2	Poznik et al. 2016
NA18620	CHB	Han Chinese in Bejing, China	C2e1b1a	Poznik et al. 2016
NA18621	CHB	Han Chinese in Bejing, China	O2a2a2	Poznik et al. 2016
NA18622	CHB	Han Chinese in Bejing, China	O2a2b1a1a	Poznik et al. 2016
NA18623	CHB	Han Chinese in Bejing, China	O2a2b1a1a3b	Poznik et al. 2016
NA18624	CHB	Han Chinese in Bejing, China	O2a2b1a1a	Poznik et al. 2016
NA18629	CHB	Han Chinese in Bejing, China	O2a1c1a1	Poznik et al. 2016
NA18632	CHB	Han Chinese in Bejing, China	O1a1a2a	Poznik et al. 2016
NA18633	CHB	Han Chinese in Bejing, China	O2a1c1a1	Poznik et al. 2016
NA18635	CHB	Han Chinese in Bejing, China	O2a2b1a2a	Poznik et al. 2016
NA18636	CHB	Han Chinese in Bejing, China	O1b1a1a1a2a2	Poznik et al. 2016
NA18637	CHB	Han Chinese in Bejing, China	O1b1a2a1	Poznik et al. 2016
NA18638	CHB	Han Chinese in Bejing, China	O1b1a1b1	Poznik et al. 2016
NA18639	CHB	Han Chinese in Bejing, China	N1c2b2	Poznik et al. 2016
NA18643	CHB	Han Chinese in Bejing, China	O2a2b1a2a1	Poznik et al. 2016
NA18645	CHB	Han Chinese in Bejing, China	R1b1a2a2	Poznik et al. 2016
NA18647	CHB	Han Chinese in Bejing, China	O1a1b	Poznik et al. 2016
NA18648	CHB	Han Chinese in Bejing, China	O2a2b1a2a1	Poznik et al. 2016
NA18740	CHB	Han Chinese in Bejing, China	O1a1a2a	Poznik et al. 2016
NA18745	CHB	Han Chinese in Bejing, China	O2a1a1b	Poznik et al. 2016
NA18747	CHB	Han Chinese in Bejing, China	N1c2b2	Poznik et al. 2016
NA18748	CHB	Han Chinese in Bejing, China	N1c2b2	Poznik et al. 2016
NA18749	CHB	Han Chinese in Bejing, China	C2e1a1	Poznik et al. 2016
NA18757	CHB	Han Chinese in Bejing, China	O2a2b1a1a1a3	Poznik et al. 2016
NA18940	JPT	Japanese in Tokyo, Japan	D1b1d1a1a	Poznik et al. 2016
NA18943	JPT	Japanese in Tokyo, Japan	O1b2a1	Poznik et al. 2016
NA18944	JPT	Japanese in Tokyo, Japan	D1b1a2b1a	Poznik et al. 2016
NA18945	JPT	Japanese in Tokyo, Japan	O2a2b1a1a	Poznik et al. 2016
NA18948	JPT	Japanese in Tokyo, Japan	D1b1a2b1a	Poznik et al. 2016
NA18952	JPT	Japanese in Tokyo, Japan	D1b1d1	Poznik et al. 2016
NA18953	JPT	Japanese in Tokyo, Japan	O1b2a1a	Poznik et al. 2016
NA18959	JPT	Japanese in Tokyo, Japan	O2a2b1a2a1	Poznik et al. 2016
NA18961	JPT	Japanese in Tokyo, Japan	D1b1d1b	Poznik et al. 2016
NA18962	JPT	Japanese in Tokyo, Japan	O1b2a1	Poznik et al. 2016
NA18965	JPT	Japanese in Tokyo, Japan	O1b2a1a1	Poznik et al. 2016
NA18966	JPT	Japanese in Tokyo, Japan	D1b1a	Poznik et al. 2016
NA18967	JPT	Japanese in Tokyo, Japan	D1b1a2b1a	Poznik et al. 2016
NA18970	JPT	Japanese in Tokyo, Japan	D1b1d1b	Poznik et al. 2016
NA18971	JPT	Japanese in Tokyo, Japan	C1a1a2	Poznik et al. 2016
NA18974	JPT	Japanese in Tokyo, Japan	C1a1a2	Poznik et al. 2016
NA18977	JPT	Japanese in Tokyo, Japan	O1b2a1	Poznik et al. 2016
NA18982	JPT	Japanese in Tokyo, Japan	O2a1c1a6a1	Poznik et al. 2016
NA18983	JPT	Japanese in Tokyo, Japan	D1b1a2b	Poznik et al. 2016
NA18984	JPT	Japanese in Tokyo, Japan	O2a1c	Poznik et al. 2016
NA18985	JPT	Japanese in Tokyo, Japan	O1b2a1	Poznik et al. 2016
NA18986	JPT	Japanese in Tokyo, Japan	O1b2a1	Poznik et al. 2016
NA18988	JPT	Japanese in Tokyo, Japan	D1b1a2b1a	Poznik et al. 2016
NA18989	JPT	Japanese in Tokyo, Japan	C1a1a1	Poznik et al. 2016
NA18990	JPT	Japanese in Tokyo, Japan	O1b2a1	Poznik et al. 2016
NA18994	JPT	Japanese in Tokyo, Japan	O1b2a1	Poznik et al. 2016
NA18995	JPT	Japanese in Tokyo, Japan	D1b2a1	Poznik et al. 2016
NA19000	JPT	Japanese in Tokyo, Japan	O1b2a1	Poznik et al. 2016
NA19004	JPT	Japanese in Tokyo, Japan	D1b2	Poznik et al. 2016
NA19005	JPT	Japanese in Tokyo, Japan	O1b2a1a1	Poznik et al. 2016
NA19006	JPT	Japanese in Tokyo, Japan	C1a1a1	Poznik et al. 2016
NA19007	JPT	Japanese in Tokyo, Japan	O1b2a2a1a	Poznik et al. 2016
NA19009	JPT	Japanese in Tokyo, Japan	O1b1a1a1a2a1	Poznik et al. 2016
NA19012	JPT	Japanese in Tokyo, Japan	D1b1a2b1	Poznik et al. 2016
NA19055	JPT	Japanese in Tokyo, Japan	O1b1a2b2	Poznik et al. 2016
NA19056	JPT	Japanese in Tokyo, Japan	D1b1d1a	Poznik et al. 2016
NA19058	JPT	Japanese in Tokyo, Japan	D1b1a2b1a	Poznik et al. 2016
NA19060	JPT	Japanese in Tokyo, Japan	O1b2a1	Poznik et al. 2016
NA19062	JPT	Japanese in Tokyo, Japan	O2a2b1a1a1a3	Poznik et al. 2016
NA19063	JPT	Japanese in Tokyo, Japan	D1b2a2	Poznik et al. 2016
NA19066	JPT	Japanese in Tokyo, Japan	O1b2a1	Poznik et al. 2016
NA19067	JPT	Japanese in Tokyo, Japan	O1b2a1a1	Poznik et al. 2016
NA19068	JPT	Japanese in Tokyo, Japan	D1b1a2b1a	Poznik et al. 2016
NA19070	JPT	Japanese in Tokyo, Japan	O1b2a3a	Poznik et al. 2016
NA19072	JPT	Japanese in Tokyo, Japan	O2a2b1a1a	Poznik et al. 2016
NA19075	JPT	Japanese in Tokyo, Japan	O1b2a2a	Poznik et al. 2016
NA19076	JPT	Japanese in Tokyo, Japan	O2a2b1a2a1	Poznik et al. 2016
NA19079	JPT	Japanese in Tokyo, Japan	C2e2	Poznik et al. 2016
NA19082	JPT	Japanese in Tokyo, Japan	D1b1a2b1a	Poznik et al. 2016
NA19083	JPT	Japanese in Tokyo, Japan	O2a2b1a2	Poznik et al. 2016
NA19085	JPT	Japanese in Tokyo, Japan	O2a2b1a1a2a1	Poznik et al. 2016
NA19086	JPT	Japanese in Tokyo, Japan	O2a2b1a1a	Poznik et al. 2016
NA19088	JPT	Japanese in Tokyo, Japan	O1b2a1a	Poznik et al. 2016
NA19089	JPT	Japanese in Tokyo, Japan	D1b1a	Poznik et al. 2016
NA19091	JPT	Japanese in Tokyo, Japan	C2e1a1a	Poznik et al. 2016
NA19670	MXL	Mexican Ancestry in Los Angeles, California	G2a2b2a1a1b1a2a1	Poznik et al. 2016
NA19747	MXL	Mexican Ancestry in Los Angeles, California	G2a2b2a1a1a1	Poznik et al. 2016
NA20536	TSI	Toscani in Italy	G2a2b2a1a1b1a2a1	Poznik et al. 2016
NA20767	TSI	Toscani in Italy	G2a2b1a1b1a	Poznik et al. 2016
NA20845	GIH	Gujarati Indian in Houston,TX	R2	Poznik et al. 2016
NA20846	GIH	Gujarati Indian in Houston,TX	R1a1a1b	Poznik et al. 2016
NA20850	GIH	Gujarati Indian in Houston,TX	R1a1a1b	Poznik et al. 2016
NA20852	GIH	Gujarati Indian in Houston,TX	R1a1a1b2a1b	Poznik et al. 2016
NA20858	GIH	Gujarati Indian in Houston,TX	G1	Poznik et al. 2016
NA20861	GIH	Gujarati Indian in Houston,TX	L1a1	Poznik et al. 2016
NA20863	GIH	Gujarati Indian in Houston,TX	H1a1d2c1b1	Poznik et al. 2016
NA20864	GIH	Gujarati Indian in Houston,TX	R1a1a1b2a2a	Poznik et al. 2016
NA20866	GIH	Gujarati Indian in Houston,TX	R1b1a2a2c1	Poznik et al. 2016
NA20867	GIH	Gujarati Indian in Houston,TX	L1a1	Poznik et al. 2016
NA20870	GIH	Gujarati Indian in Houston,TX	G1	Poznik et al. 2016
NA20871	GIH	Gujarati Indian in Houston,TX	H1a1d2c1a1	Poznik et al. 2016
NA20884	GIH	Gujarati Indian in Houston,TX	J2a1	Poznik et al. 2016
NA20885	GIH	Gujarati Indian in Houston,TX	J2b2	Poznik et al. 2016
NA20887	GIH	Gujarati Indian in Houston,TX	R2	Poznik et al. 2016
NA20889	GIH	Gujarati Indian in Houston,TX	C1b1a1a1a1a	Poznik et al. 2016
NA20890	GIH	Gujarati Indian in Houston,TX	R1a1a1b2a1b	Poznik et al. 2016
NA20891	GIH	Gujarati Indian in Houston,TX	R1a1a1b	Poznik et al. 2016
NA20895	GIH	Gujarati Indian in Houston,TX	R2	Poznik et al. 2016
NA20897	GIH	Gujarati Indian in Houston,TX	R1a1a1b	Poznik et al. 2016
NA20898	GIH	Gujarati Indian in Houston,TX	R1a1a1b2a1b	Poznik et al. 2016
NA20901	GIH	Gujarati Indian in Houston,TX	H1a1d2b3a1a1	Poznik et al. 2016
NA20903	GIH	Gujarati Indian in Houston,TX	R2	Poznik et al. 2016
NA20904	GIH	Gujarati Indian in Houston,TX	R1a1a1b	Poznik et al. 2016
NA20905	GIH	Gujarati Indian in Houston,TX	J2b2	Poznik et al. 2016
NA20911	GIH	Gujarati Indian in Houston,TX	C1b1a1a1a1a	Poznik et al. 2016
NA21087	GIH	Gujarati Indian in Houston,TX	H1a1d2c2	Poznik et al. 2016
NA21090	GIH	Gujarati Indian in Houston,TX	J2a1	Poznik et al. 2016
NA21091	GIH	Gujarati Indian in Houston,TX	C1b1a1a1a1a	Poznik et al. 2016
NA21092	GIH	Gujarati Indian in Houston,TX	R1a1a1b2a2a	Poznik et al. 2016
NA21093	GIH	Gujarati Indian in Houston,TX	H1a2a1	Poznik et al. 2016
NA21094	GIH	Gujarati Indian in Houston,TX	C1b1a1a1a1a	Poznik et al. 2016
NA21095	GIH	Gujarati Indian in Houston,TX	R1a1a1b	Poznik et al. 2016
NA21098	GIH	Gujarati Indian in Houston,TX	R1a1a1b2a1b	Poznik et al. 2016
NA21099	GIH	Gujarati Indian in Houston,TX	H1a1d2c2a	Poznik et al. 2016
NA21100	GIH	Gujarati Indian in Houston,TX	C1b1a1a1a1a	Poznik et al. 2016
NA21104	GIH	Gujarati Indian in Houston,TX	R1a1a1b2a1b	Poznik et al. 2016
NA21105	GIH	Gujarati Indian in Houston,TX	R2	Poznik et al. 2016
NA21107	GIH	Gujarati Indian in Houston,TX	H1a1d2c1a	Poznik et al. 2016
NA21109	GIH	Gujarati Indian in Houston,TX	L1a1	Poznik et al. 2016
NA21111	GIH	Gujarati Indian in Houston,TX	H1a2a1a	Poznik et al. 2016
NA21112	GIH	Gujarati Indian in Houston,TX	H1a2a1a	Poznik et al. 2016
NA21113	GIH	Gujarati Indian in Houston,TX	H1a1d2c2a	Poznik et al. 2016
NA21114	GIH	Gujarati Indian in Houston,TX	R1a1a1b	Poznik et al. 2016
NA21115	GIH	Gujarati Indian in Houston,TX	R1a1a1b	Poznik et al. 2016
NA21116	GIH	Gujarati Indian in Houston,TX	H1a1d2c1	Poznik et al. 2016
NA21117	GIH	Gujarati Indian in Houston,TX	C1b1a1a1a1a	Poznik et al. 2016
NA21118	GIH	Gujarati Indian in Houston,TX	C1b1a1a1a1a	Poznik et al. 2016
NA21119	GIH	Gujarati Indian in Houston,TX	C1b1a1a1a1a	Poznik et al. 2016
NA21123	GIH	Gujarati Indian in Houston,TX	C1b1a1a1a1a	Poznik et al. 2016
NA21124	GIH	Gujarati Indian in Houston,TX	C1b1a1a1a1a	Poznik et al. 2016
NA21126	GIH	Gujarati Indian in Houston,TX	H1a1d2c1a1	Poznik et al. 2016
NA21127	GIH	Gujarati Indian in Houston,TX	C1b1a1a1a1	Poznik et al. 2016
NA21128	GIH	Gujarati Indian in Houston,TX	L1a1	Poznik et al. 2016
NA21129	GIH	Gujarati Indian in Houston,TX	R1a1a1b	Poznik et al. 2016
NA21130	GIH	Gujarati Indian in Houston,TX	J2a1h2	Poznik et al. 2016
NA21133	GIH	Gujarati Indian in Houston,TX	C1b1a1a	Poznik et al. 2016
NA21135	GIH	Gujarati Indian in Houston,TX	L1a1	Poznik et al. 2016

## Sheet: Table S3 - MSY haplogroup
Table S3– MSY haplogroup frequencies per population. "MSY CA cluster" indicates how haplogroups were combined for the correspondence analysis.
Ethnicity	C-F725 / C1b1a2b	C-K96 / C1b1a1a1a	C-CTS2657 / C2e1a	C-CTS8579 / C2e1a1	C-F1319 / C2e1b1	C-CTS3385 / C2e1b2	C-F845 / C2e2	D-M174 / D	D-CTS11577 / D1	D-N1 / D1a1a	F-M89 / F	H-Z4487 / H1a2a	L-M27 / L1a1	N-M2291 / N1	NO-M2313 / NO	O-M307.1 / O1a1a	O-F81 / O1a1a1a1a	O-Z23420 / O1a1a1b	O-Z23392 / O1a1a1b2	O-CTS701 / O1a1a2a	O-M95 / O1b1a1a	O-F2758 / O1b1a1a1a1a	O-F1399 / O1b1a1a1a1a1a1a	O-Z24091 / O1b1a1a1a1a1b	O-F2890 / O1b1a1a1a1b	O-Z24014 / O1b1a1a1a1b2	O-FGC19713 / O1b1a1a1a2a1a	O-CTS651 / O1b1a1a1a2a2	O-M1283 / O1b1a1a1b	O-B426 / O1b1a1a1b1a	O-Page59 / O1b1a2	O-F1759 / O1b1a2a1	O-M122 / O2	O-F11 / O2a1c1a	O-F632 / O2a1c1a1	O-F793 / O2a1c1a1a1b	O-M5420 / O2a1c1a5	O-CTS5409 / O2a1c1a6a1	O-F1266 / O2a1c1b2	O-F2588 / O2a2a1	O-F1276 / O2a2a1a2a	O-F1275 / O2a2a1a2a1a	O-N5 / O2a2a1a2a1a2	O-F1863 / O2a2a1a2a2	O-F1837 / O2a2a1b	O-P164 / O2a2b	O-F8 / O2a2b1a1a	O-F155 / O2a2b1a1a1a1	O-F2137 / O2a2b1a1a1a2a
Kinh	-	-	-	0.02	-	0.06	0.02	-	-	-	-	0.02	-	0.04	-	0.02	-	0.02	-	-	0.02	0.22	-	0.02	-	0.04	-	-	0.06	0.08	-	0.02	-	0.02	-	-	0.04	0.08	-	-	-	-	-	0.08	-	-	0.04	-	-
Mang	-	-	-	-	-	-	-	-	-	-	-	-	-	-	0.027027	-	-	-	-	-	-	-	-	-	-	-	-	-	-	0.972973	-	-	-	-	-	-	-	-	-	-	-	-	-	-	-	-	-	-	-
Tay	-	-	-	-	-	-	-	-	-	-	0.0638298	-	-	0.0212766	-	-	0.0638298	-	-	0.0212766	0.148936	0.0425532	-	0.0425532	0.0212766	-	-	0.0638298	0.255319	-	0.0212766	-	-	-	-	-	-	-	-	-	0.0425532	-	-	0.0212766	-	0.0212766	0.106383	0.0212766	-
Thai	-	-	-	-	-	-	-	-	-	-	0.0416667	-	-	-	-	-	-	-	-	-	0.291667	0.0416667	-	-	-	-	0.0833333	-	0.208333	0.0416667	-	-	0.0833333	-	-	-	-	-	-	-	-	0.0416667	-	-	0.0833333	-	0.0833333	-	-
Nung	0.027027	-	-	-	-	-	-	-	-	0.0810811	-	-	-	0.027027	-	0.027027	-	-	-	-	0.027027	-	0.243243	0.0810811	-	-	-	0.027027	0.162162	-	0.162162	-	-	-	-	-	-	0.027027	-	0.0810811	-	-	-	-	-	-	0.027027	-	-
Colao	0.0294118	-	-	-	-	-	-	-	-	-	-	-	-	0.0882353	-	-	-	-	0.0588235	-	0.294118	-	-	-	-	-	-	-	0.470588	-	-	-	-	-	0.0294118	-	-	-	-	-	-	-	0.0294118	-	-	-	-	-	-
Lachi	-	-	-	-	-	-	-	-	-	-	-	-	-	-	-	-	-	-	-	0.472222	0.0833333	-	-	0.222222	-	-	-	-	-	-	-	-	-	-	-	-	-	-	-	-	-	-	-	-	-	-	0.222222	-	-
Giarai	-	0.037037	-	-	-	-	-	-	-	-	-	-	0.037037	-	-	-	-	-	-	-	-	0.037037	-	-	-	-	-	-	0.592593	0.037037	-	-	-	-	-	-	-	-	-	-	-	0.037037	-	0.111111	-	-	0.037037	-	-
Ede	-	-	-	-	-	-	-	0.0416667	-	-	-	-	-	-	-	-	-	-	-	-	-	0.0416667	-	0.0416667	-	-	-	-	0.583333	0.0833333	-	-	-	-	-	-	-	-	-	-	-	0.0833333	-	-	-	-	-	-	-
Pathen	0.0277778	-	-	-	-	-	0.138889	-	0.0277778	-	-	-	-	-	-	-	0.0833333	-	-	-	0.0555556	0.0833333	-	-	-	-	-	-	-	-	-	-	-	-	-	0.0277778	-	-	0.0833333	-	-	-	0.444444	-	-	-	0.0277778	-	-
Hmong	0.243902	-	-	-	0.195122	-	0.0731707	-	0.121951	-	-	-	-	-	-	-	-	-	-	0.0487805	-	-	-	-	-	-	-	-	0.170732	-	-	-	-	-	-	-	-	-	-	-	-	-	0.146341	-	-	-	-	-	-
Dao	0.0232558	-	-	-	-	-	-	-	-	-	0.0232558	-	-	0.0697674	-	-	0.0465116	-	-	0.0465116	-	0.116279	-	-	-	-	-	0.0697674	0.116279	-	-	-	-	-	-	-	-	-	-	-	-	0.0465116	0.0232558	-	-	-	-	-	-
Lahu	-	-	-	-	-	-	-	-	-	-	0.322581	-	-	0.225806	-	-	-	-	-	-	-	0.129032	-	-	-	-	-	-	0.0967742	-	0.0645161	-	-	-	-	-	-	-	-	-	-	-	-	-	-	-	-	-	0.129032
Hanhi	-	-	0.030303	0.0909091	-	-	-	-	-	-	0.151515	-	-	0.0909091	-	-	-	-	-	0.0606061	-	-	-	0.0606061	-	-	0.0606061	-	-	-	-	0.0909091	-	-	-	-	-	-	-	-	-	-	-	-	-	-	-	-	0.363636
Phula	-	-	-	-	-	-	-	-	-	-	0.742857	-	-	-	-	-	-	-	-	-	-	-	-	-	-	-	-	-	0.114286	-	-	-	-	-	-	-	-	-	-	-	-	-	0.0285714	-	-	-	0.0857143	-	-
Lolo	-	-	-	-	-	-	-	-	-	0.166667	0.0277778	-	-	0.0277778	-	-	-	-	-	-	-	-	-	0.694444	-	-	-	-	-	-	-	-	-	-	-	-	-	0.0277778	-	-	-	-	0.0555556	-	-	-	-	-	-
Sila	-	-	0.103448	-	-	-	-	-	-	-	-	-	-	0.0344828	-	-	-	-	-	0.0344828	-	-	-	-	-	-	-	-	-	-	-	0.827586	-	-	-	-	-	-	-	-	-	-	-	-	-	-	-	-	-
MSY CA cluster	C1b		C2e					D			F	H	L	N1	NO*	O1a1a					O1b1a1a1a							O1b1a1a1b		O1b1a1a1b1a	O1b1a2		O2*	O2a1c						O2a2a1						O2a2b
[truncated: 8 more columns]

## Sheet: Table S4 - mtDNA haplogroups
Table S4 – mtDNA haplogroup frequencies per population. "MtDNA CA cluster" indicates how haplogroups were combined for the correspondence analysis.
Ethnicity	A.152.16362	A.152.16362.200	A13	A14	A17	A5b1	B4	B4.16261	B4a1c	B4a1c2	B4a1c4	B4a1e	B4a5	B4b1a2	B4b1a2a	B4b1c1	B4c	B4c1a	B4c1b.16335	B4c1b2a	B4c1b2c	B4c1b2c2	B4c2	B4c2c	B4e	B4g1	B4g1a	B4g2	B4h	B4m	B5a	B5a1a	B5a1b1	B5a1c1a	B5a1c1a1	B5a1d	B5b1	B5b2.204	B6a	C4a2b	C5d	C7	C7a	C7a1	D4	D4a	D4a7	D4b2b2a	D4e1a3
Kinh	-	-	-	-	-	-	-	0.02	-	-	0.04	-	-	-	-	0.04	-	-	-	-	-	0.02	-	-	-	-	-	-	0.02	-	0.02	0.02	0.04	-	-	-	0.02	0.02	0.02	-	-	0.02	0.06	-	-	-	0.02	-	-
Mang	-	0.0540541	-	-	-	-	-	-	-	-	-	-	-	-	-	-	-	-	-	-	-	-	-	-	-	-	-	-	-	-	-	-	0.027027	-	-	-	-	-	-	-	-	-	-	-	-	0.108108	-	-	-
Tay	-	-	-	-	-	0.0212766	-	-	0.0212766	-	0.0212766	-	-	0.0212766	0.0212766	0.0212766	-	-	0.0212766	0.0212766	0.0212766	-	-	0.0212766	-	-	-	-	0.0212766	0.0212766	-	0.0425532	-	-	-	0.0212766	-	-	-	-	-	0.0212766	0.0212766	-	-	-	-	-	-
Thai	-	-	-	-	-	-	-	-	-	-	-	0.0833333	-	-	-	-	-	-	-	-	-	-	-	-	-	-	0.0833333	-	-	-	-	-	-	-	-	-	-	-	-	-	-	0.0416667	0.0833333	-	-	-	-	-	-
Nung	-	-	-	-	-	-	-	-	-	-	0.027027	-	-	-	0.0540541	0.027027	-	-	-	-	-	-	-	0.027027	-	-	0.027027	-	-	-	-	0.027027	-	-	-	-	-	-	0.0540541	-	-	-	0.0810811	0.027027	-	-	-	-	-
Colao	0.0294118	-	-	-	-	-	-	-	-	0.0294118	-	-	0.0294118	-	0.0294118	-	-	-	-	-	-	-	-	-	-	-	-	0.0294118	-	-	-	0.0294118	-	0.147059	0.0294118	-	-	-	0.0294118	-	-	-	0.0588235	-	-	-	-	-	0.0294118
Lachi	-	-	-	-	-	-	-	-	-	-	-	-	-	-	-	-	0.25	-	-	-	-	-	-	-	-	-	-	-	-	-	-	-	-	-	-	-	-	-	0.166667	-	-	-	0.0555556	-	0.0555556	-	-	0.0555556	-
Giarai	-	-	-	-	-	-	-	-	-	-	-	-	-	-	-	-	-	-	-	-	-	-	-	-	-	-	-	-	-	-	-	-	-	-	-	0.037037	-	-	-	-	-	-	-	-	-	-	-	-	-
Ede	-	-	-	-	-	-	-	-	-	-	-	-	-	-	-	-	-	-	-	-	-	-	-	-	-	-	-	-	-	-	-	0.166667	-	-	-	0.0833333	-	-	-	-	-	-	-	-	-	-	-	-	-
Pathen	-	-	-	0.25	-	-	-	-	-	-	-	-	-	-	-	-	-	-	-	-	-	-	-	-	-	-	-	-	-	-	-	-	-	-	0.0555556	-	-	-	-	-	-	-	0.111111	-	-	-	-	-	-
Hmong	-	-	-	-	-	-	-	-	-	-	-	-	0.146341	-	-	-	-	-	-	-	-	-	-	-	-	-	-	-	-	-	-	-	-	0.0487805	0.195122	-	-	-	-	-	0.121951	-	-	-	0.0731707	-	-	-	-
Dao	-	-	-	-	-	-	-	-	-	-	0.0697674	-	0.0697674	-	-	-	-	-	-	-	-	-	-	0.0232558	-	-	-	0.0232558	0.0697674	-	-	-	-	0.0232558	-	-	-	-	0.0930233	-	-	-	0.0930233	-	-	-	-	-	-
Lahu	-	-	-	-	-	-	-	-	-	-	-	-	-	-	-	-	0.129032	0.193548	-	-	-	0.0322581	0.258065	-	0.0322581	-	-	-	-	-	-	-	-	-	-	0.0322581	-	-	-	0.0322581	-	-	-	-	-	-	-	-	-
Hanhi	-	-	-	-	0.0606061	-	-	-	-	-	0.0606061	-	-	-	-	-	-	-	-	-	-	-	0.030303	-	-	-	-	-	-	-	-	-	-	-	-	-	-	-	-	0.0909091	-	-	0.121212	-	-	-	-	-	-
Phula	-	-	0.0571429	-	0.114286	-	-	-	-	-	-	-	-	-	-	-	-	-	-	-	0.0571429	-	-	-	-	-	-	-	-	-	-	-	-	-	0.0285714	-	-	-	-	-	-	-	0.0571429	-	0.0285714	-	-	-	0.0285714
Lolo	-	-	-	-	-	-	0.222222	-	-	-	-	-	-	-	-	-	0.166667	-	-	-	-	-	-	-	-	0.138889	-	-	-	-	-	0.0833333	-	-	-	-	-	-	-	-	-	-	-	-	-	-	-	-	-
Sila	-	-	-	-	-	-	-	-	-	-	0.0689655	-	-	-	-	-	-	-	-	-	-	-	-	-	-	-	-	0.0344828	-	-	-	-	-	-	-	-	-	-	-	-	-	-	-	-	-	-	-	-	-
mtDNA CA cluster	A		A13	A14	A17	A5	B4		B4a1				B4a5	B4b			B4c								B4e	B4g			B4h	B4m	B5a						B5b		B6a	C4	C5	C7			D	D4a		D4b	D4e
[truncated: 86 more columns]

## Sheet: Table S5 - Diversity statistics
Table S5 – Diversity statistics for a: MSY and b: mtDNA sequences per population including sample size, number of haplotypes, nucleotide diversity (π), and standard error (π SE), haplotype diversity (H), and the mean number of pairwise differences (MPD).
A: MSY								B: mtDNA
Population	sample size	number of haplotypes	H	π	π SE	MPD		Population	sample size	number of haplotypes	H	π	π SE	MPD
Kinh	50	49	0.999184	6.11352e-05	8.74516e-10	143.426		Kinh	50	49	0.999184	0.00224928	1.21866e-06	37.0547
Mang	37	14	0.84985	5.90732e-06	9.089e-12	13.8589		Mang	37	13	0.873874	0.001731	7.41115e-07	28.6186
Tay	47	43	0.9963	4.31075e-05	4.37864e-10	101.132		Tay	47	40	0.987974	0.00216849	1.13738e-06	35.8474
Thai	24	18	0.974638	3.69477e-05	3.37097e-10	86.6812		Thai	24	21	0.98913	0.002312	1.34817e-06	38.2174
Nung	37	28	0.977477	5.15377e-05	6.32102e-10	120.91		Nung	37	28	0.981982	0.00206664	1.04787e-06	34.1637
Colao	34	15	0.862745	3.08852e-05	2.30044e-10	72.4581		Colao	34	26	0.975045	0.00221557	1.20715e-06	36.6168
Lachi	36	17	0.904762	3.77325e-05	3.40887e-10	88.5222		Lachi	36	14	0.901587	0.00190138	8.91655e-07	31.4317
Giarai	27	27	1	4.72225e-05	5.4301e-10	110.786		Giarai	27	15	0.883191	0.00182878	8.43183e-07	30.2279
Ede	24	23	0.996377	4.1882e-05	4.32283e-10	98.2572		Ede	24	15	0.931159	0.00176293	7.93015e-07	29.1377
Pathen	36	18	0.947619	6.60909e-05	1.03837e-09	155.052		Pathen	36	14	0.9	0.00198698	9.71845e-07	32.8508
Hmong	41	21	0.942683	9.34493e-05	2.05514e-09	219.237		Hmong	41	19	0.935366	0.00193662	9.17561e-07	31.9756
Dao	43	27	0.963455	5.03351e-05	5.98265e-10	118.089		Dao	43	23	0.956811	0.0019848	9.60407e-07	32.773
Lahu	31	17	0.95914	5.70091e-05	7.8135e-10	133.746		Lahu	31	16	0.924731	0.0017785	7.90202e-07	29.4022
Hanhi	33	29	0.99053	6.66514e-05	1.06177e-09	156.367		Hanhi	33	24	0.979167	0.00226768	1.2659e-06	37.4508
Phula	35	21	0.971429	3.31399e-05	2.64014e-10	77.7479		Phula	35	23	0.966387	0.00218144	1.16883e-06	36.0504
Lolo	36	18	0.939683	4.66681e-05	5.19799e-10	109.486		Lolo	36	10	0.865079	0.00177941	7.83358e-07	29.419
Sila	29	11	0.825123	3.28274e-05	2.62463e-10	77.0148		Sila	29	10	0.832512	0.00166955	7.01947e-07	27.601

## Sheet: Table S6 - MVU branch lengths
Table S6 – Mann-Whitney U tests for comparisons of the number of mutations to the outgroup for pairs of haplogroups.
MSY haplogroup 1	MSY haplogroup 2	p-value (raw)	p-value (bonferroni)	significance (bonferroni)
F-M89	O1b-M268	2.6066e-28	7.29847e-27	***
F-M89	O2a-M324	5.46126e-24	1.52915e-22	***
O1b-M268	O2a-M324	1.77548e-18	4.97135e-17	***
C2e-F2613	O1b-M268	2.34371e-18	6.5624e-17	***
F-M89	O1a-M119	2.44052e-15	6.83345e-14	***
O1a-M119	O2a-M324	1.70064e-14	4.76179e-13	***
C2e-F2613	F-M89	4.98315e-13	1.39528e-11	***
C2e-F2613	O1a-M119	4.05551e-12	1.13554e-10	***
D-M174	O1b-M268	1.45368e-11	4.0703e-10	***
F-M89	N1-M2291	2.50331e-11	7.00927e-10	***
D-M174	O2a-M324	7.71699e-11	2.16076e-09	***
N1-M2291	O1a-M119	5.88351e-10	1.64738e-08	***
C2e-F2613	N1-M2291	2.09756e-09	5.87317e-08	***
C1b-F1370	F-M89	5.94883e-09	1.66567e-07	***
D-M174	O1a-M119	6.70082e-09	1.87623e-07	***
C2e-F2613	O2a-M324	1.90359e-08	5.33006e-07	***
O1a-M119	O1b-M268	2.84864e-08	7.9762e-07	***
C2e-F2613	D-M174	4.05264e-08	1.13474e-06	***
C1b-F1370	C2e-F2613	8.0132e-08	2.2437e-06	***
D-M174	N1-M2291	1.83165e-07	5.12863e-06	***
C1b-F1370	D-M174	1.56513e-06	4.38236e-05	***
C1b-F1370	O1a-M119	0.000156462	0.00438095	**
C1b-F1370	O2a-M324	0.000339251	0.00949904	**
N1-M2291	O1b-M268	0.00737486	0.206496	ns
N1-M2291	O2a-M324	0.0144819	0.405493	ns
C1b-F1370	N1-M2291	0.0740015	1	ns
C1b-F1370	O1b-M268	0.738697	1	ns
D-M174	F-M89	0.297418	1	ns
mtDNA haplogroup 1	mtDNA haplogroup 2	p-value (raw)	p-value (bonferroni)	significance (bonferroni)
B	F	9.30487e-28	1.39573e-26	***
C	F	9.32496e-15	1.39874e-13	***
F	M	3.02314e-11	4.53471e-10	***
A	F	1.96766e-09	2.9515e-08	***
D	F	1.07341e-08	1.61011e-07	***
B	M	1.60099e-06	2.40149e-05	***
C	M	0.000726678	0.0109002	*
A	M	0.0088561	0.132842	ns
D	M	0.0535187	0.802781	ns
A	B	0.455191	1	ns
A	C	0.778356	1	ns
A	D	0.900356	1	ns
B	C	0.20012	1	ns
B	D	0.852092	1	ns
C	D	0.536702	1	ns

## Sheet: Table S7 - Bayes Factors
Table S7 – Bayes factors for comparing a strict clock model and an uncorrelated relaxed lognormal clock model
Vietnam	MLE strict	MLE relaxed	log2 BF	log10 BF	ln BF	Support
mtDNA	-42388.5	-42382.6	-5.94	-0.77	-1.78	weak relaxed
MSY	-3.27545e+06	-3.27535e+06	-91.5957	-1.96188	-4.51738	very strong relaxed
MSY Macro-haplogroup	MLE strict	MLE relaxed	log2 BF	log10 BF	ln BF	Support	Model Applied
C2e-F2613	-3.22186e+06	-3.22186e+06	1.4051	-0.147706	-0.340107	weak relaxed	strict clock
F-M89	-3.22138e+06	-3.22138e+06	-1.73807	-0.240067	-0.552776	weak relaxed	strict clock
N1-M2291	-3.22142e+06	-3.22142e+06	1.18345	-0.0731512	-0.168437	weak relaxed	strict clock
O1a-M119	-3.22158e+06	-3.22157e+06	-6.2253	-0.794161	-1.82862	weak relaxed	strict clock
O1b-F1252	-3.22492e+06	-3.22492e+06	0.833749	0.0789647	0.181823	weak strict	strict clock
O1b-B426	-3.22118e+06	-3.22118e+06	2.09826	-0.321859	-0.741107	weak relaxed	strict clock
O1b-M1283	-3.22791e+06	-3.22791e+06	0.449685	0.347091	0.799207	weak strict	strict clock
O1b-M1283*	-3.22541e+06	-3.22541e+06	-0.539554	0.267965	0.617012	weak strict	strict clock
O1b-Page59	-3.22144e+06	-3.22144e+06	-0.294005	0.531646	1.22416	weak strict	strict clock
O1b-M268	-3.23588e+06	-3.23589e+06	4.40547	-0.643992	-1.48285	weak relaxed	strict clock
O2a-F2588	-3.22395e+06	-3.22395e+06	-0.352908	0.452339	1.04155	weak strict	strict clock
O2a-P164	-3.2244e+06	-3.22441e+06	5.48207	-0.738945	-1.70148	weak relaxed	strict clock
O2a-M324	-3.23165e+06	-3.23165e+06	-0.483867	0.315274	0.725944	weak strict	strict clock
Population	MLE strict	MLE relaxed	log2 BF	log10 BF	ln BF	Support	Model Applied
Colao	-3.22527e+06	-3.22519e+06	-80.4415	-1.90548	-4.38753	very strong relaxed	uncorrelated relaxed lognormal clock
Dao	-3.22838e+06	-3.22831e+06	-73.3807	-1.86558	-4.29566	very strong relaxed	uncorrelated relaxed lognormal clock
Ede	-3.22632e+06	-3.22623e+06	-85.1091	-1.92998	-4.44393	very strong relaxed	uncorrelated relaxed lognormal clock
Giarai	-3.22933e+06	-3.22926e+06	-76.8959	-1.8859	-4.34245	very strong relaxed	uncorrelated relaxed lognormal clock
Hanhi	-3.22724e+06	-3.22714e+06	-99.9191	-1.99965	-4.60436	decisive relaxed	uncorrelated relaxed lognormal clock
Hmong	-3.22728e+06	-3.22718e+06	-96.0888	-1.98267	-4.56527	very strong relaxed	uncorrelated relaxed lognormal clock
Kinh	-3.23432e+06	-3.23424e+06	-75.4834	-1.87785	-4.32391	very strong relaxed	uncorrelated relaxed lognormal clock
Lachi	-3.22227e+06	-3.22227e+06	-2.81265	-0.449115	-1.03413	weak relaxed	strict clock
Lahu	-3.22521e+06	-3.2252e+06	-6.49187	-0.81237	-1.87055	weak relaxed	strict clock
Lolo	-3.22544e+06	-3.22535e+06	-91.3684	-1.9608	-4.5149	very strong relaxed	uncorrelated relaxed lognormal clock
Mang	-3.22156e+06	-3.22152e+06	-38.734	-1.58809	-3.65672	very strong relaxed	uncorrelated relaxed lognormal clock
Nung	-3.22921e+06	-3.22912e+06	-84.7791	-1.92829	-4.44005	very strong relaxed	uncorrelated relaxed lognormal clock
Pathen	-3.22831e+06	-3.22822e+06	-92.2546	-1.96499	-4.52455	very strong relaxed	uncorrelated relaxed lognormal clock
Phula	-3.22411e+06	-3.2241e+06	-8.94117	-0.951394	-2.19067	weak relaxed	strict clock
Sila	-3.22386e+06	-3.22376e+06	-101.248	-2.00539	-4.61758	decisive relaxed	uncorrelated relaxed lognormal clock
Tay	-3.22923e+06	-3.22923e+06	-6.4049	-0.806512	-1.85706	weak relaxed	strict clock
Thai	-3.22515e+06	-3.22515e+06	-2.89975	-0.462361	-1.06462	weak relaxed	strict clock
BF = Bayes Factor
MLE = Marginal Likelihood Estimate stepping stone sampling
