# Supplementary material for: The paternal and maternal genetic history of Vietnamese populations
Source: Eur J Hum Genet. 2019 Dec 11;28(5):636–45. doi: 10.1038/s41431-019-0557-4 (PMC7171127; doi:10.1038/s41431-019-0557-4)
Supplement: Supplementary file 5 — Data 2 [file 41431_2019_557_MOESM5_ESM.txt]

#SNP_position_on_hg19
Y:2652676
Y:2652778
Y:2653141
Y:2654967
Y:2655471
Y:2655647
Y:2656127
Y:2656823
Y:2657214
Y:2657780
Y:2657972
Y:2658159
Y:2659459
Y:2659557
Y:2660535
Y:2660891
Y:2661243
Y:2661598
Y:2661694
Y:2661813
Y:2662898
Y:2663288
Y:2663515
Y:2692201
Y:2693718
Y:2693883
Y:2693884
Y:2694038
Y:2710982
Y:2714828
Y:2715154
Y:2715393
Y:2715460
Y:2715572
Y:2720985
Y:2721516
Y:2722506
Y:2723991
Y:2724057
Y:2730676
Y:2731189
Y:2733302
Y:2734854
Y:2737462
Y:2737636
Y:2737682
Y:2738084
Y:2756411
Y:2764271
Y:2766117
Y:2779715
Y:2800495
Y:2800546
Y:2800946
Y:2804981
Y:2815303
Y:2816523
Y:2816687
Y:2826193
Y:2826521
Y:2828196
Y:2828425
Y:2831098
Y:2832032
Y:2832057
Y:2837595
Y:2839203
Y:2846259
Y:2846260
Y:2846553
Y:2848491
Y:2850344
Y:2850581
Y:2850614
Y:2871534
Y:2871657
Y:2873519
Y:2875159
Y:2886204
Y:2886502
Y:2887024
Y:3162052
Y:3162158
Y:3162184
Y:3163397
Y:3163524
Y:5361681
Y:5362130
Y:6367170
Y:6628707
Y:6629058
Y:6629930
Y:6636631
Y:6655747
Y:6655854
Y:6657529
Y:6659438
Y:6659729
Y:6659764
Y:6659810
Y:6660030
Y:6660143
Y:6662607
Y:6678315
Y:6678418
Y:6678824
Y:6696291
Y:6697795
Y:6698445
Y:6701660
Y:6702091
Y:6702100
Y:6704529
Y:6704829
Y:6705015
Y:6705097
Y:6706280
Y:6716584
Y:6716713
Y:6716850
Y:6733151
Y:6733279
Y:6735509
Y:6735884
Y:6736437
Y:6736542
Y:6738354
Y:6739005
Y:6740704
Y:6741030
Y:6742724
Y:6742916
Y:6743091
Y:6744112
Y:6745201
Y:6746525
Y:6758150
Y:6758351
Y:6764976
Y:6765174
Y:6765415
Y:6778043
Y:6780227
Y:6780450
Y:6782857
Y:6785861
Y:6786247
Y:6786249
Y:6788962
Y:6799763
Y:6804093
Y:6805808
Y:6806024
Y:6808876
Y:6808992
Y:6816320
Y:6817849
Y:6823967
Y:6836565
Y:6837459
Y:6840710
Y:6841304
Y:6841305
Y:6842615
Y:6842819
Y:6843755
Y:6845656
Y:6846465
Y:6849251
Y:6851541
Y:6852684
Y:6853272
Y:6853286
Y:6853560
Y:6859784
Y:6859883
Y:6860003
Y:6862077
Y:6862436
Y:6862761
Y:6862842
Y:6867477
Y:6868118
Y:6871854
Y:6883529
Y:6885788
Y:6887236
Y:6890305
Y:6893631
Y:6894817
Y:6896797
Y:6896865
Y:6897054
Y:6899141
Y:6899182
Y:6899183
Y:6899205
Y:6904485
Y:6905032
Y:6905780
Y:6906074
Y:6908668
Y:6931833
Y:6931953
Y:6932135
Y:6932146
Y:6932191
Y:6932198
Y:6932230
Y:6932684
Y:6932688
Y:6932790
Y:6932877
Y:6936530
Y:6936636
Y:6936716
Y:6938963
Y:6939080
Y:6939238
Y:6941218
Y:6942010
Y:6943080
Y:6945376
Y:6947173
Y:6950055
Y:6951067
Y:6951737
Y:6954304
Y:6955464
Y:6955868
Y:6955917
Y:6956447
Y:6956448
Y:6956532
Y:6963020
Y:6963580
Y:6963635
Y:6965613
Y:6968550
Y:6970334
Y:6981689
Y:6985800
Y:6987525
Y:6990998
Y:6991504
Y:6991719
Y:6993847
Y:6996300
Y:7010664
Y:7010756
Y:7014007
Y:7014317
Y:7050890
Y:7051287
Y:7057466
Y:7065087
Y:7065954
Y:7066162
Y:7067587
Y:7068185
Y:7068894
Y:7068922
Y:7069254
Y:7071251
Y:7071511
Y:7103167
Y:7103332
Y:7103390
Y:7133224
Y:7133560
Y:7173129
Y:7173143
Y:7178652
Y:7178732
Y:7180774
Y:7204313
Y:7204395
Y:7204447
Y:7204609
Y:7213725
Y:7213945
Y:7214401
Y:7224736
Y:7245074
Y:7245161
Y:7246839
Y:7247222
Y:7248065
Y:7249603
Y:7251062
Y:7251221
Y:7251360
Y:7251519
Y:7261357
Y:7262130
Y:7262403
Y:7262513
Y:7265656
Y:7266192
Y:7266564
Y:7266862
Y:7267955
Y:7280817
Y:7283206
Y:7284455
Y:7284565
Y:7284962
Y:7290597
Y:7292155
Y:7292687
Y:7293029
Y:7293246
Y:7308992
Y:7309148
Y:7317490
Y:7317685
Y:7317823
Y:7318158
Y:7323878
Y:7326214
Y:7352246
Y:7352677
Y:7356895
Y:7376101
Y:7389722
Y:7395631
Y:7395806
Y:7396970
Y:7399476
Y:7400066
Y:7405376
Y:7408519
Y:7408581
Y:7421033
Y:7511334
Y:7526396
Y:7527054
Y:7527841
Y:7527930
Y:7527952
Y:7527992
Y:7528390
Y:7533798
Y:7534211
Y:7545605
Y:7545653
Y:7545675
Y:7545688
Y:7545969
Y:7546300
Y:7546352
Y:7546726
Y:7547153
Y:7547203
Y:7548422
Y:7548443
Y:7548720
Y:7548900
Y:7549445
Y:7553680
Y:7556207
Y:7556679
Y:7556994
Y:7557079
Y:7557268
Y:7557577
Y:7557691
Y:7558026
Y:7558159
Y:7558178
Y:7558650
Y:7559654
Y:7560378
Y:7561191
Y:7565375
Y:7565777
Y:7566281
Y:7566454
Y:7568568
Y:7569827
Y:7569861
Y:7570242
Y:7570816
Y:7570822
Y:7572630
Y:7584062
Y:7584247
Y:7584376
Y:7585467
Y:7585937
Y:7586647
Y:7587362
Y:7587621
Y:7589740
Y:7590072
Y:7592058
Y:7593199
Y:7593818
Y:7594585
Y:7594892
Y:7595015
Y:7596177
Y:7597031
Y:7601652
Y:7602738
Y:7605776
Y:7606331
Y:7606783
Y:7607259
Y:7611998
Y:7612048
Y:7612075
Y:7612084
Y:7616941
Y:7618785
Y:7620091
Y:7620552
Y:7628176
Y:7628719
Y:7628900
Y:7629098
Y:7635201
Y:7635479
Y:7635494
Y:7638779
Y:7639958
Y:7641550
Y:7642195
Y:7642326
Y:7643777
Y:7643998
Y:7644006
Y:7644265
Y:7644706
Y:7653602
Y:7655833
Y:7660139
Y:7664217
Y:7664229
Y:7671530
Y:7671535
Y:7682950
Y:7683058
Y:7690592
Y:7696440
Y:7696847
Y:7697048
Y:7697536
Y:7707275
Y:7707276
Y:7714364
Y:7715717
Y:7716131
Y:7718934
Y:7729462
Y:7745207
Y:7759936
Y:7770244
Y:7770327
Y:7771125
Y:7771131
Y:7772131
Y:7772276
Y:7773460
Y:7779221
Y:7801788
Y:7802126
Y:7802158
Y:7802997
Y:7819916
Y:7826724
Y:7826743
Y:7827021
Y:7827862
Y:7828408
Y:7828508
Y:7828532
Y:7851970
Y:7852331
Y:7854412
Y:7855328
Y:7856420
Y:7856442
Y:7856453
Y:7867085
Y:7893058
Y:7962472
Y:7962668
Y:7963031
Y:7963206
Y:7980059
Y:7988434
Y:7997470
Y:7998785
Y:8015672
Y:8017437
Y:8017770
Y:8020962
Y:8021340
Y:8021758
Y:8024257
Y:8024499
Y:8024666
Y:8025581
Y:8026088
Y:8030273
Y:8033054
Y:8033333
Y:8033620
Y:8037950
Y:8039387
Y:8039435
Y:8040890
Y:8046610
Y:8050486
Y:8050686
Y:8050994
Y:8051097
Y:8053795
Y:8054024
Y:8054150
Y:8060753
Y:8060848
Y:8060903
Y:8061233
Y:8068842
Y:8082436
Y:8086586
Y:8086815
Y:8087197
Y:8087214
Y:8087573
Y:8098341
Y:8099521
Y:8101089
Y:8120461
Y:8120462
Y:8120810
Y:8121903
Y:8127136
Y:8127142
Y:8131816
Y:8132013
Y:8132265
Y:8132296
Y:8133013
Y:8133058
Y:8133085
Y:8133303
Y:8133554
Y:8133734
Y:8134075
Y:8134516
Y:8134543
Y:8134704
Y:8146511
Y:8149180
Y:8149297
Y:8149348
Y:8149422
Y:8152983
Y:8164021
Y:8231112
Y:8231695
Y:8231717
Y:8231915
Y:8232157
Y:8232531
Y:8233186
Y:8233743
Y:8235068
Y:8239331
Y:8240402
Y:8240748
Y:8240796
Y:8241077
Y:8246235
Y:8246273
Y:8246462
Y:8246554
Y:8246586
Y:8268460
Y:8268604
Y:8275556
Y:8275584
Y:8280433
Y:8281996
Y:8282969
Y:8283032
Y:8283411
Y:8283614
Y:8334875
Y:8347488
Y:8347676
Y:8352349
Y:8363881
Y:8364581
Y:8364601
Y:8365312
Y:8366133
Y:8366241
Y:8367325
Y:8367491
Y:8368043
Y:8376857
Y:8380497
Y:8380670
Y:8381017
Y:8381238
Y:8381313
Y:8381584
Y:8381922
Y:8387198
Y:8395219
Y:8418059
Y:8418451
Y:8420187
Y:8420377
Y:8424904
Y:8425300
Y:8425916
Y:8428326
Y:8437721
Y:8437737
Y:8438421
Y:8439432
Y:8439542
Y:8439885
Y:8440417
Y:8440682
Y:8440728
Y:8440936
Y:8442334
Y:8442341
Y:8449068
Y:8449228
Y:8449935
Y:8452395
Y:8452995
Y:8453627
Y:8454150
Y:8454210
Y:8454895
Y:8455161
Y:8457241
Y:8457361
Y:8457950
Y:8460162
Y:8460172
Y:8460176
Y:8460416
Y:8463332
Y:8463587
Y:8466400
Y:8466781
Y:8466964
Y:8466984
Y:8467167
Y:8467290
Y:8467370
Y:8467475
Y:8467489
Y:8467666
Y:8474189
Y:8474878
Y:8477123
Y:8482150
Y:8482159
Y:8482599
Y:8482631
Y:8482856
Y:8483209
Y:8483442
Y:8483590
Y:8483638
Y:8484112
Y:8485823
Y:8486179
Y:8486201
Y:8486317
Y:8486344
Y:8486397
Y:8486461
Y:8487544
Y:8489950
Y:8491335
Y:8491537
Y:8494666
Y:8502439
Y:8502761
Y:8502836
Y:8509737
Y:8516789
Y:8516929
Y:8517087
Y:8518433
Y:8523982
Y:8526023
Y:8526333
Y:8534093
Y:8534112
Y:8534137
Y:8534979
Y:8535551
Y:8535789
Y:8536142
Y:8536905
Y:8538040
Y:8538221
Y:8539474
Y:8545134
Y:8545146
Y:8545183
Y:8545710
Y:8546289
Y:8547406
Y:8547966
Y:8551842
Y:8556580
Y:8557930
Y:8559229
Y:8560645
Y:8566530
Y:8567538
Y:8581476
Y:8582081
Y:8582749
Y:8583426
Y:8583719
Y:8583810
Y:8584210
Y:8584547
Y:8585701
Y:8586282
Y:8586558
Y:8586783
Y:8587690
Y:8589031
Y:8589369
Y:8589454
Y:8589831
Y:8589866
Y:8590462
Y:8590558
Y:8596453
Y:8600795
Y:8601548
Y:8601916
Y:8602415
Y:8603056
Y:8604667
Y:8604987
Y:8605243
Y:8605471
Y:8605676
Y:8605895
Y:8606226
Y:8606227
Y:8608065
Y:8611041
Y:8612547
Y:8612579
Y:8613151
Y:8613591
Y:8613636
Y:8613753
Y:8613786
Y:8613797
Y:8616661
Y:8616900
Y:8617341
Y:8617425
Y:8618164
Y:8618272
Y:8623586
Y:8623594
Y:8624113
Y:8631247
Y:8631272
Y:8632097
Y:8632205
Y:8632429
Y:8633213
Y:8633545
Y:8636585
Y:8642384
Y:8647295
Y:8656556
Y:8656557
Y:8657238
Y:8659360
Y:8664014
Y:8664054
Y:8666264
Y:8666398
Y:8666505
Y:8667179
Y:8667582
Y:8670565
Y:8670715
Y:8679843
Y:8679954
Y:8680521
Y:8680661
Y:8681222
Y:8682510
Y:8682804
Y:8682806
Y:8682917
Y:8683363
Y:8684262
Y:8685038
Y:8685083
Y:8687864
Y:8688351
Y:8689202
Y:8689227
Y:8689799
Y:8690037
Y:8691277
Y:8691380
Y:8694916
Y:8696363
Y:8696388
Y:8696594
Y:8700013
Y:8700032
Y:8700496
Y:8702003
Y:8705262
Y:8708495
Y:8709113
Y:8710683
Y:8713927
Y:8714760
Y:8715625
Y:8716302
Y:8716372
Y:8717216
Y:8717333
Y:8717720
Y:8728614
Y:8728695
Y:8728859
Y:8734955
Y:8735570
Y:8737228
Y:8737656
Y:8738037
Y:8738282
Y:8738392
Y:8738398
Y:8738853
Y:8742207
Y:8742500
Y:8744818
Y:8746380
Y:8746542
Y:8746548
Y:8749890
Y:8749908
Y:8752246
Y:8752367
Y:8753166
Y:8753296
Y:8753847
Y:8754344
Y:8754677
Y:8755133
Y:8755304
Y:8758163
Y:8758528
Y:8759788
Y:8759919
Y:8760384
Y:8762842
Y:8762969
Y:8764458
Y:8764464
Y:8765512
Y:8772189
Y:8776157
Y:8776205
Y:8790985
Y:8793758
Y:8794776
Y:8796086
Y:8797778
Y:8798524
Y:8798686
Y:8799064
Y:8800724
Y:8817879
Y:8828591
Y:8828725
Y:8833732
Y:8837515
Y:8838173
Y:8838729
Y:8839189
Y:8840859
Y:8845178
Y:8845380
Y:8845695
Y:8845931
Y:8898972
Y:8899262
Y:8899685
Y:8900089
Y:8903273
Y:8904886
Y:8905099
Y:8908732
Y:8965953
Y:8966783
Y:8967246
Y:8979646
Y:8980510
Y:8989592
Y:8991918
Y:8992159
Y:8993134
Y:8999039
Y:8999200
Y:9000127
Y:9000766
Y:9005436
Y:9010986
Y:9011362
Y:9020990
Y:9036889
Y:9039303
Y:9059253
Y:9059860
Y:9060106
Y:9060231
Y:9066624
Y:9066634
Y:9067816
Y:9068071
Y:9072143
Y:9083036
Y:9083054
Y:9083205
Y:9083247
Y:9101537
Y:9101692
Y:9102036
Y:9102156
Y:9108252
Y:9108378
Y:9108513
Y:9108749
Y:9108931
Y:9109240
Y:9144034
Y:9154397
Y:9154598
Y:9155109
Y:9170545
Y:9170598
Y:9170620
Y:9388774
Y:9389339
Y:9389707
Y:9389989
Y:9390143
Y:9391081
Y:9391127
Y:9405054
Y:9405160
Y:9405443
Y:9406110
Y:9423646
Y:9437956
Y:9447799
Y:9448884
Y:9450700
Y:9461353
Y:9463207
Y:9463526
Y:9484412
Y:9485180
Y:9495836
Y:9496068
Y:9496134
Y:9646372
Y:9646653
Y:9646820
Y:9646980
Y:9647015
Y:9758675
Y:9758847
Y:9758934
Y:9759397
Y:9759635
Y:9760049
Y:9760409
Y:9760575
Y:9762375
Y:9762697
Y:9763046
Y:9764623
Y:9765008
Y:9770215
Y:9770554
Y:9772692
Y:9772750
Y:9775216
Y:9790023
Y:9790411
Y:9790859
Y:9790895
Y:9790902
Y:9791250
Y:9791889
Y:9796605
Y:9829668
Y:9835360
Y:9838684
Y:9840359
Y:9840401
Y:9840559
Y:9840572
Y:9840575
Y:9841700
Y:9842244
Y:9843508
Y:9844325
Y:9844708
Y:9846894
Y:9848211
Y:9848974
Y:9849178
Y:9850337
Y:9850420
Y:9850423
Y:9850439
Y:9850472
Y:9850494
Y:9850498
Y:9850515
Y:9850653
Y:9850662
Y:9850700
Y:9850834
Y:9851041
Y:9851457
Y:9865558
Y:9865926
Y:9866740
Y:9866798
Y:9872523
Y:9872529
Y:9872591
Y:9893802
Y:9893879
Y:9894061
Y:9901977
Y:9902395
Y:9902733
Y:9904189
Y:9905084
Y:9905432
Y:9905889
Y:9926760
Y:13200405
Y:13200558
Y:13200604
Y:13200708
Y:13202706
Y:13203236
Y:13209093
Y:13211462
Y:13211567
Y:13211699
Y:13211940
Y:13212629
Y:13212734
Y:13212794
Y:13213235
Y:13213462
Y:13215494
Y:13218276
Y:13220533
Y:13220892
Y:13226377
Y:13237505
Y:13238160
Y:13238178
Y:13238749
Y:13238850
Y:13238871
Y:13238939
Y:13882121
Y:13882338
Y:13893040
Y:13893308
Y:13896473
Y:13988391
Y:13991286
Y:13991351
Y:13991602
Y:13992974
Y:14001094
Y:14001099
Y:14001179
Y:14001184
Y:14001232
Y:14001359
Y:14001714
Y:14001788
Y:14001837
Y:14003480
Y:14004213
Y:14017655
Y:14018187
Y:14023500
Y:14036486
Y:14036530
Y:14036789
Y:14037071
Y:14039992
Y:14040269
Y:14040630
Y:14040654
Y:14040717
Y:14040722
Y:14043933
Y:14044252
Y:14044344
Y:14044770
Y:14044892
Y:14060325
Y:14060499
Y:14063622
Y:14064856
Y:14065152
Y:14065356
Y:14065592
Y:14065625
Y:14069571
Y:14077997
Y:14078057
Y:14078447
Y:14082442
Y:14082624
Y:14084582
Y:14085009
Y:14085273
Y:14088642
Y:14089201
Y:14089317
Y:14089973
Y:14090019
Y:14090387
Y:14091959
Y:14092227
Y:14092561
Y:14092651
Y:14092671
Y:14092994
Y:14093003
Y:14093246
Y:14093795
Y:14095833
Y:14096806
Y:14097025
Y:14097175
Y:14097382
Y:14105409
Y:14105697
Y:14115269
Y:14126296
Y:14127555
Y:14127846
Y:14136814
Y:14137536
Y:14137955
Y:14138184
Y:14138816
Y:14139409
Y:14139641
Y:14139855
Y:14139985
Y:14140174
Y:14140511
Y:14141058
Y:14141307
Y:14141693
Y:14148281
Y:14148309
Y:14148817
Y:14149772
Y:14151622
Y:14151920
Y:14174283
Y:14174337
Y:14174352
Y:14174425
Y:14177049
Y:14177169
Y:14177190
Y:14188828
Y:14189187
Y:14189786
Y:14189847
Y:14197085
Y:14197638
Y:14197867
Y:14199284
Y:14199835
Y:14202780
Y:14206892
Y:14207513
Y:14207603
Y:14207884
Y:14208019
Y:14208130
Y:14215495
Y:14225475
Y:14226104
Y:14231292
Y:14231491
Y:14231582
Y:14231685
Y:14240547
Y:14240717
Y:14241748
Y:14241775
Y:14241992
Y:14248247
Y:14248809
Y:14248994
Y:14264090
Y:14264194
Y:14264476
Y:14264566
Y:14265542
Y:14265586
Y:14265763
Y:14266115
Y:14281450
Y:14287310
Y:14287782
Y:14288607
Y:14288615
Y:14313081
Y:14321419
Y:14321538
Y:14321884
Y:14322068
Y:14322069
Y:14322106
Y:14325979
Y:14326365
Y:14326393
Y:14330289
Y:14330484
Y:14330570
Y:14331272
Y:14331581
Y:14331686
Y:14331923
Y:14342465
Y:14345281
Y:14346901
Y:14349088
Y:14360729
Y:14362041
Y:14377303
Y:14394919
Y:14395204
Y:14403782
Y:14407405
Y:14407672
Y:14408230
Y:14408269
Y:14408338
Y:14408667
Y:14427652
Y:14427915
Y:14432198
Y:14432928
Y:14433100
Y:14433613
Y:14434276
Y:14434372
Y:14437016
Y:14437542
Y:14443060
Y:14443189
Y:14466183
Y:14469411
Y:14477350
Y:14478426
Y:14478633
Y:14480773
Y:14480930
Y:14480963
Y:14482258
Y:14482428
Y:14482708
Y:14482815
Y:14489131
Y:14498990
Y:14516372
Y:14520309
Y:14521295
Y:14522577
Y:14522775
Y:14528035
Y:14529518
Y:14529524
Y:14542883
Y:14543500
Y:14603298
Y:14628899
Y:14629222
Y:14638188
Y:14638334
Y:14638489
Y:14638727
Y:14641194
Y:14641235
Y:14641542
Y:14641599
Y:14647154
Y:14648556
Y:14649212
Y:14649551
Y:14653473
Y:14653585
Y:14653790
Y:14654127
Y:14654689
Y:14654908
Y:14655245
Y:14656810
Y:14657031
Y:14664692
Y:14665155
Y:14666926
Y:14667241
Y:14697887
Y:14697939
Y:14706088
Y:14706474
Y:14707839
Y:14709951
Y:14710089
Y:14710383
Y:14710384
Y:14710538
Y:14729228
Y:14729505
Y:14731344
Y:14772485
Y:14773893
Y:14773984
Y:14774780
Y:14783679
Y:14783896
Y:14784561
Y:14803919
Y:14812749
Y:14812852
Y:14812876
Y:14830099
Y:14830200
Y:14831346
Y:14831446
Y:14832620
Y:14837021
Y:14845988
Y:14848191
Y:14849463
Y:14849556
Y:14850853
Y:14851526
Y:14851538
Y:14851961
Y:14853743
Y:14861317
Y:14867838
Y:14868858
Y:14869860
Y:14869986
Y:14873300
Y:14873647
Y:14873923
Y:14881380
Y:14884838
Y:14884959
Y:14885018
Y:14885106
Y:14885756
Y:14885936
Y:14889154
Y:14889403
Y:14889521
Y:14890994
Y:14891116
Y:14900298
Y:14900494
Y:14900504
Y:14904859
Y:14914416
Y:14918996
Y:14922093
Y:14922924
Y:14924643
Y:14924869
Y:14930006
Y:14930117
Y:14930507
Y:14938881
Y:14939238
Y:14939240
Y:14954047
Y:14954280
Y:14958218
Y:14958256
Y:14971249
Y:14971945
Y:14973132
Y:14974123
Y:14978302
Y:14978387
Y:14978891
Y:14979656
Y:14980408
Y:15007628
Y:15009181
Y:15016446
Y:15016824
Y:15018246
Y:15018582
Y:15021516
Y:15024353
Y:15024565
Y:15024932
Y:15026424
Y:15028685
Y:15029885
Y:15030004
Y:15030295
Y:15030650
Y:15030752
Y:15030889
Y:15039226
Y:15039277
Y:15039301
Y:15040435
Y:15043284
Y:15043403
Y:15046744
Y:15056634
Y:15063518
Y:15064066
Y:15067025
Y:15067113
Y:15071504
Y:15086183
Y:15086989
Y:15094275
Y:15094399
Y:15094400
Y:15094894
Y:15097043
Y:15097325
Y:15139183
Y:15139219
Y:15139901
Y:15139953
Y:15153691
Y:15154142
Y:15154577
Y:15167624
Y:15195125
Y:15204708
Y:15204710
Y:15219831
Y:15219856
Y:15224729
Y:15227532
Y:15227655
Y:15228597
Y:15241425
Y:15263065
Y:15265723
Y:15265911
Y:15266178
Y:15267390
Y:15267434
Y:15273152
Y:15274446
Y:15275200
Y:15278104
Y:15278297
Y:15278298
Y:15315059
Y:15319368
Y:15319641
Y:15339328
Y:15339731
Y:15340117
Y:15340231
Y:15350198
Y:15350230
Y:15357228
Y:15359986
Y:15360327
Y:15361253
Y:15362744
Y:15362750
Y:15372595
Y:15384877
Y:15387471
Y:15409274
Y:15409300
Y:15414095
Y:15415763
Y:15416358
Y:15418175
Y:15436613
Y:15437152
Y:15437333
Y:15437564
Y:15439411
Y:15439570
Y:15439613
Y:15440730
Y:15441192
Y:15441438
Y:15453558
Y:15454978
Y:15455051
Y:15456071
Y:15456437
Y:15456783
Y:15457748
Y:15467436
Y:15467692
Y:15469724
Y:15470701
Y:15471613
Y:15472863
Y:15473403
Y:15475483
Y:15475625
Y:15475646
Y:15475864
Y:15508370
Y:15508921
Y:15509778
Y:15510064
Y:15517954
Y:15520044
Y:15524063
Y:15525241
Y:15525265
Y:15525354
Y:15525535
Y:15526751
Y:15534806
Y:15534815
Y:15534833
Y:15550778
Y:15551059
Y:15551467
Y:15553261
Y:15553285
Y:15553487
Y:15553717
Y:15554077
Y:15562216
Y:15567863
Y:15571358
Y:15571380
Y:15575790
Y:15576191
Y:15581983
Y:15582949
Y:15588004
Y:15588236
Y:15588591
Y:15590342
Y:15590674
Y:15591537
Y:15592020
Y:15601566
Y:15602060
Y:15602078
Y:15602951
Y:15603242
Y:15603353
Y:15603687
Y:15603755
Y:15603818
Y:15610321
Y:15610595
Y:15613775
Y:15624303
Y:15634135
Y:15635538
Y:15635648
Y:15665483
Y:15691520
Y:15695065
Y:15704793
Y:15706093
Y:15716524
Y:15716547
Y:15725743
Y:15726070
Y:15737862
Y:15738017
Y:15747238
Y:15747663
Y:15751192
Y:15751576
Y:15751698
Y:15756915
Y:15757306
Y:15758013
Y:15765222
Y:15765896
Y:15783298
Y:15783544
Y:15783643
Y:15800070
Y:15800093
Y:15809315
Y:15810357
Y:15810445
Y:15810743
Y:15811928
Y:15812661
Y:15813129
Y:15813296
Y:15813715
Y:15814280
Y:15814596
Y:15817252
Y:15817291
Y:15817787
Y:15832784
Y:15833110
Y:15840297
Y:15841002
Y:15841050
Y:15841405
Y:15847220
Y:15847221
Y:15847267
Y:15847511
Y:15847838
Y:15848004
Y:15860489
Y:15862627
Y:15868365
Y:15872662
Y:15877654
Y:15877749
Y:15879017
Y:15879298
Y:15879426
Y:15880499
Y:15880628
Y:15880798
Y:15880807
Y:15881470
Y:15881644
Y:15898442
Y:15899229
Y:15899637
Y:15899755
Y:15900573
Y:15904605
Y:15905106
Y:15905144
Y:15908871
Y:15913078
Y:15913711
Y:15913998
Y:15915747
Y:15928931
Y:15933475
Y:15939843
Y:15948265
Y:15948586
Y:15949062
Y:15949318
Y:15955432
Y:15955962
Y:15956351
Y:15956549
Y:15964986
Y:15965546
Y:15966967
Y:15969245
Y:15970952
Y:15973125
Y:15973194
Y:15973624
Y:15973638
Y:15976684
Y:15977645
Y:15978580
Y:15979107
Y:15980183
Y:15980212
Y:15980484
Y:15983015
Y:15983694
Y:15989850
Y:15994448
Y:15994779
Y:15994985
Y:15996114
Y:15996745
Y:15998004
Y:15998583
Y:15998597
Y:16017860
Y:16018030
Y:16020053
Y:16020179
Y:16027806
Y:16027838
Y:16028396
Y:16028474
Y:16040394
Y:16040682
Y:16041510
Y:16042643
Y:16042939
Y:16042966
Y:16048992
Y:16052844
Y:16052881
Y:16053095
Y:16054602
Y:16072806
Y:16072812
Y:16094530
Y:16133493
Y:16133715
Y:16170671
Y:16170998
Y:16172534
Y:16172598
Y:16172914
Y:16176075
Y:16176076
Y:16177608
Y:16177664
Y:16177973
Y:16178042
Y:16178269
Y:16190065
Y:16190230
Y:16190502
Y:16191100
Y:16191528
Y:16191872
Y:16192202
Y:16193325
Y:16196863
Y:16197962
Y:16198725
Y:16198740
Y:16201548
Y:16202425
Y:16202980
Y:16203126
Y:16203382
Y:16203422
Y:16203597
Y:16204558
Y:16205205
Y:16213278
Y:16213346
Y:16213613
Y:16218238
Y:16218526
Y:16229177
Y:16230809
Y:16231291
Y:16236415
Y:16239038
Y:16243471
Y:16247193
Y:16247355
Y:16247487
Y:16250280
Y:16251943
Y:16252528
Y:16252970
Y:16253175
Y:16253567
Y:16253619
Y:16255267
Y:16258196
Y:16258362
Y:16258469
Y:16258541
Y:16258571
Y:16263849
Y:16268968
Y:16280244
Y:16281011
Y:16283273
Y:16285699
Y:16299258
Y:16300288
Y:16311370
Y:16314312
Y:16314315
Y:16314891
Y:16315007
Y:16315153
Y:16325871
Y:16325878
Y:16326144
Y:16327070
Y:16328087
Y:16329760
Y:16329998
Y:16330010
Y:16330401
Y:16331558
Y:16332505
Y:16337272
Y:16339317
Y:16339522
Y:16340014
Y:16342930
Y:16343039
Y:16344176
Y:16346098
Y:16348471
Y:16348892
Y:16349174
Y:16357961
Y:16358765
Y:16358864
Y:16361038
Y:16363395
Y:16364286
Y:16364496
Y:16367979
Y:16368310
Y:16368478
Y:16368746
Y:16369982
Y:16370123
Y:16371597
Y:16372728
Y:16374121
Y:16375110
Y:16378144
Y:16389471
Y:16389562
Y:16389627
Y:16390379
Y:16391011
Y:16391879
Y:16392692
Y:16393249
Y:16402805
Y:16402912
Y:16402967
Y:16403895
Y:16404073
Y:16404175
Y:16404646
Y:16407614
Y:16413272
Y:16413574
Y:16415584
Y:16415936
Y:16416505
Y:16418020
Y:16433666
Y:16436737
Y:16436872
Y:16438514
Y:16438684
Y:16439780
Y:16440356
Y:16441050
Y:16445319
Y:16445420
Y:16445474
Y:16451352
Y:16452066
Y:16452321
Y:16452765
Y:16453077
Y:16454368
Y:16454814
Y:16454893
Y:16456138
Y:16456150
Y:16456515
Y:16459206
Y:16461916
Y:16461948
Y:16472742
Y:16473906
Y:16477210
Y:16477410
Y:16483478
Y:16483663
Y:16483944
Y:16492269
Y:16497020
Y:16497351
Y:16497651
Y:16497828
Y:16504511
Y:16505227
Y:16505425
Y:16505760
Y:16510730
Y:16513444
Y:16513609
Y:16517907
Y:16518244
Y:16521399
Y:16521541
Y:16521704
Y:16529697
Y:16535788
Y:16556145
Y:16556805
Y:16557708
Y:16557878
Y:16565170
Y:16565661
Y:16567713
Y:16571198
Y:16571328
Y:16576698
Y:16576721
Y:16576966
Y:16579408
Y:16585249
Y:16585296
Y:16586063
Y:16586129
Y:16591428
Y:16592558
Y:16595045
Y:16595325
Y:16595733
Y:16600108
Y:16602233
Y:16602350
Y:16610632
Y:16626448
Y:16628292
Y:16629782
Y:16630885
Y:16633956
Y:16634370
Y:16634466
Y:16634789
Y:16638949
Y:16639435
Y:16642510
Y:16645202
Y:16659153
Y:16659369
Y:16660513
Y:16660562
Y:16661107
Y:16668629
Y:16693389
Y:16693532
Y:16695128
Y:16697613
Y:16697758
Y:16698024
Y:16699675
Y:16713916
Y:16715314
Y:16715321
Y:16717966
Y:16718015
Y:16731085
Y:16734196
Y:16734260
Y:16735013
Y:16735048
Y:16735462
Y:16735723
Y:16736046
Y:16741127
Y:16741735
Y:16743635
Y:16743984
Y:16744985
Y:16745841
Y:16751375
Y:16751441
Y:16751727
Y:16751740
Y:16751741
Y:16751825
Y:16752054
Y:16752720
Y:16755263
Y:16758163
Y:16758842
Y:16761530
Y:16771146
Y:16771374
Y:16773870
Y:16776166
Y:16786935
Y:16794291
Y:16794293
Y:16797979
Y:16798144
Y:16800358
Y:16800490
Y:16801352
Y:16801573
Y:16802392
Y:16805932
Y:16806212
Y:16806677
Y:16807289
Y:16809763
Y:16817811
Y:16820100
Y:16820341
Y:16820356
Y:16820884
Y:16824283
Y:16825178
Y:16831040
Y:16837569
Y:16839641
Y:16846506
Y:16846883
Y:16850199
Y:16850670
Y:16853414
Y:16855781
Y:16856223
Y:16856357
Y:16857131
Y:16858066
Y:16861689
Y:16862554
Y:16863096
Y:16863259
Y:16871809
Y:16872022
Y:16873138
Y:16873193
Y:16876898
Y:16877211
Y:16879143
Y:16880085
Y:16880955
Y:16889343
Y:16893494
Y:16893602
Y:16894819
Y:16899423
Y:16903082
Y:16904114
Y:16910089
Y:16910121
Y:16915498
Y:16915639
Y:16918585
Y:16926911
Y:16927441
Y:16935202
Y:16935349
Y:16946036
Y:16946298
Y:16946325
Y:16946526
Y:16948996
Y:16951198
Y:16954365
Y:16957887
Y:16959760
Y:16959872
Y:16960914
Y:16961287
Y:16962008
Y:16968772
Y:16969079
Y:16969156
Y:16991617
Y:16992663
Y:17003761
Y:17003780
Y:17003928
Y:17005069
Y:17007452
Y:17007466
Y:17008112
Y:17008297
Y:17008302
Y:17009338
Y:17012067
Y:17013398
Y:17018656
Y:17030116
Y:17030218
Y:17033214
Y:17033356
Y:17033780
Y:17040231
Y:17041448
Y:17053586
Y:17053771
Y:17054046
Y:17076892
Y:17077320
Y:17077861
Y:17079289
Y:17079693
Y:17080017
Y:17080218
Y:17111519
Y:17111599
Y:17113004
Y:17113299
Y:17113314
Y:17116166
Y:17116273
Y:17116776
Y:17116843
Y:17119326
Y:17135245
Y:17135527
Y:17137306
Y:17137589
Y:17137756
Y:17148078
Y:17148200
Y:17148660
Y:17150264
Y:17151991
Y:17152309
Y:17156422
Y:17165979
Y:17165980
Y:17166337
Y:17169008
Y:17171392
Y:17171829
Y:17173391
Y:17185058
Y:17185904
Y:17188133
Y:17188250
Y:17188767
Y:17188779
Y:17188783
Y:17190810
Y:17195660
Y:17195672
Y:17200537
Y:17201010
Y:17201181
Y:17201524
Y:17203027
Y:17204786
Y:17205028
Y:17209070
Y:17209110
Y:17209504
Y:17235263
Y:17236531
Y:17237048
Y:17256018
Y:17256216
Y:17271428
Y:17271588
Y:17271875
Y:17278909
Y:17280254
Y:17280591
Y:17281065
Y:17285993
Y:17286006
Y:17289781
Y:17289907
Y:17293957
Y:17294316
Y:17294794
Y:17295404
Y:17301366
Y:17301385
Y:17301401
Y:17301840
Y:17308217
Y:17308311
Y:17309013
Y:17309306
Y:17311975
Y:17327534
Y:17328425
Y:17329455
Y:17331610
Y:17331881
Y:17339842
Y:17339991
Y:17340467
Y:17341131
Y:17341135
Y:17341195
Y:17341468
Y:17341480
Y:17341487
Y:17341676
Y:17350601
Y:17350660
Y:17351271
Y:17351550
Y:17354981
Y:17355045
Y:17358069
Y:17358315
Y:17358780
Y:17358869
Y:17361304
Y:17388795
Y:17393016
Y:17394689
Y:17394911
Y:17396832
Y:17397645
Y:17398598
Y:17398615
Y:17399444
Y:17401170
Y:17401255
Y:17403363
Y:17403388
Y:17410206
Y:17410365
Y:17415266
Y:17415447
Y:17415597
Y:17418386
Y:17418914
Y:17418963
Y:17421589
Y:17421669
Y:17423385
Y:17434784
Y:17434972
Y:17435921
Y:17436057
Y:17436492
Y:17438862
Y:17439701
Y:17439797
Y:17440023
Y:17440195
Y:17442531
Y:17443275
Y:17444848
Y:17445733
Y:17445755
Y:17456911
Y:17457010
Y:17457623
Y:17457659
Y:17457798
Y:17457850
Y:17458021
Y:17459984
Y:17460519
Y:17461478
Y:17464987
Y:17468658
Y:17470112
Y:17472647
Y:17476127
Y:17476211
Y:17476365
Y:17478208
Y:17478209
Y:17478356
Y:17478565
Y:17478827
Y:17480883
Y:17487167
Y:17487379
Y:17487441
Y:17487681
Y:17487855
Y:17493513
Y:17493587
Y:17495224
Y:17496161
Y:17507317
Y:17507398
Y:17508036
Y:17508051
Y:17508064
Y:17508111
Y:17508178
Y:17508337
Y:17508509
Y:17508778
Y:17508838
Y:17508905
Y:17509176
Y:17510109
Y:17517573
Y:17517699
Y:17518002
Y:17526503
Y:17527822
Y:17531277
Y:17531888
Y:17533033
Y:17533255
Y:17533334
Y:17533368
Y:17537285
Y:17537420
Y:17537783
Y:17550359
Y:17551116
Y:17554369
Y:17555436
Y:17555468
Y:17555744
Y:17556122
Y:17556352
Y:17556572
Y:17556777
Y:17558497
Y:17562655
Y:17562717
Y:17563233
Y:17564121
Y:17564154
Y:17564321
Y:17565364
Y:17565842
Y:17568666
Y:17571105
Y:17571405
Y:17573550
Y:17574068
Y:17576701
Y:17576942
Y:17578051
Y:17582696
Y:17583092
Y:17583591
Y:17583775
Y:17583877
Y:17584935
Y:17586371
Y:17592629
Y:17594625
Y:17594634
Y:17594917
Y:17594943
Y:17594966
Y:17595207
Y:17595874
Y:17595875
Y:17595941
Y:17596016
Y:17596023
Y:17598694
Y:17650983
Y:17654547
Y:17655987
Y:17656023
Y:17656418
Y:17656713
Y:17656726
Y:17656766
Y:17659987
Y:17660074
Y:17660612
Y:17665234
Y:17665849
Y:17666369
Y:17668868
Y:17670859
Y:17671710
Y:17673399
Y:17673466
Y:17673910
Y:17677143
Y:17680349
Y:17686415
Y:17690901
Y:17694718
Y:17695543
Y:17703547
Y:17704251
Y:17706230
Y:17719860
Y:17720134
Y:17720663
Y:17721789
Y:17736010
Y:17742266
Y:17742512
Y:17742673
Y:17746676
Y:17747644
Y:17752467
Y:17753075
Y:17754472
Y:17754667
Y:17759714
Y:17760783
Y:17761670
Y:17761948
Y:17762091
Y:17762466
Y:17762668
Y:17764272
Y:17765129
Y:17765400
Y:17765861
Y:17768655
Y:17769066
Y:17770871
Y:17771084
Y:17771689
Y:17771743
Y:17772148
Y:17772380
Y:17772723
Y:17773275
Y:17780301
Y:17780689
Y:17780903
Y:17781029
Y:17781211
Y:17782178
Y:17792637
Y:17792834
Y:17800216
Y:17800362
Y:17800612
Y:17800729
Y:17800761
Y:17800868
Y:17801058
Y:17808780
Y:17809157
Y:17809683
Y:17813867
Y:17816613
Y:17816737
Y:17816806
Y:17820514
Y:17833872
Y:17833928
Y:17843810
Y:17844001
Y:17844018
Y:17844304
Y:17845584
Y:17846213
Y:17846230
Y:17847191
Y:17852910
Y:17866137
Y:17866707
Y:17871289
Y:17871401
Y:17871471
Y:17871611
Y:17871720
Y:17873966
Y:17874446
Y:17875640
Y:17877485
Y:17877635
Y:17878308
Y:17878635
Y:17879035
Y:17880466
Y:17881230
Y:17887470
Y:17891210
Y:17891241
Y:17892086
Y:17905246
Y:17907057
Y:17907368
Y:17908484
Y:17908511
Y:17908889
Y:17916988
Y:17917010
Y:17917402
Y:17917620
Y:17920486
Y:17921970
Y:17922070
Y:17926690
Y:17927014
Y:17934375
Y:17935442
Y:17936279
Y:17936336
Y:17936545
Y:17937060
Y:17938129
Y:17938544
Y:17939495
Y:17941203
Y:17941261
Y:17941959
Y:17941969
Y:17942987
Y:17943074
Y:17943222
Y:17957469
Y:17957595
Y:17958245
Y:17962409
Y:17970320
Y:17970530
Y:17976596
Y:17977423
Y:17979797
Y:17979960
Y:17979997
Y:17980858
Y:18017463
Y:18017528
Y:18017583
Y:18017842
Y:18018268
Y:18023249
Y:18023284
Y:18023562
Y:18027440
Y:18028351
Y:18029008
Y:18029135
Y:18029588
Y:18032765
Y:18032890
Y:18033437
Y:18034455
Y:18034600
Y:18036943
Y:18037558
Y:18037600
Y:18044064
Y:18044223
Y:18045658
Y:18048925
Y:18049235
Y:18049773
Y:18066156
Y:18066200
Y:18066327
Y:18066502
Y:18066908
Y:18067072
Y:18082106
Y:18084073
Y:18084125
Y:18090558
Y:18091127
Y:18092373
Y:18094780
Y:18099304
Y:18103043
Y:18103050
Y:18103101
Y:18110257
Y:18110482
Y:18111259
Y:18111848
Y:18111849
Y:18112774
Y:18113268
Y:18122181
Y:18122427
Y:18122580
Y:18122859
Y:18123077
Y:18126957
Y:18145385
Y:18148984
Y:18161990
Y:18162834
Y:18163743
Y:18167215
Y:18167403
Y:18169194
Y:18169433
Y:18170777
Y:18175761
Y:18175815
Y:18178843
Y:18203134
Y:18203891
Y:18203924
Y:18212884
Y:18212954
Y:18213307
Y:18213440
Y:18213902
Y:18214876
Y:18226039
Y:18233781
Y:18233782
Y:18234309
Y:18234602
Y:18252209
Y:18252374
Y:18257103
Y:18264657
Y:18265492
Y:18268979
Y:18383521
Y:18384052
Y:18393546
Y:18394091
Y:18400458
Y:18400574
Y:18405458
Y:18415345
Y:18415479
Y:18415650
Y:18417869
Y:18417935
Y:18418033
Y:18547818
Y:18548127
Y:18548828
Y:18549794
Y:18551848
Y:18552245
Y:18553194
Y:18555068
Y:18557466
Y:18559224
Y:18559639
Y:18559802
Y:18560005
Y:18561615
Y:18563084
Y:18563517
Y:18563555
Y:18571464
Y:18571552
Y:18575786
Y:18578476
Y:18578558
Y:18578622
Y:18586295
Y:18588201
Y:18592273
Y:18592635
Y:18592799
Y:18592976
Y:18598658
Y:18600806
Y:18602729
Y:18602855
Y:18602987
Y:18607581
Y:18607611
Y:18611176
Y:18611206
Y:18613753
Y:18615512
Y:18615814
Y:18619406
Y:18620231
Y:18640019
Y:18641133
Y:18641318
Y:18641366
Y:18641500
Y:18656508
Y:18664515
Y:18665605
Y:18665784
Y:18666079
Y:18667158
Y:18677213
Y:18678436
Y:18678463
Y:18679320
Y:18679462
Y:18684211
Y:18691675
Y:18694316
Y:18696855
Y:18697262
Y:18704526
Y:18711823
Y:18714764
Y:18719295
Y:18719480
Y:18719565
Y:18720500
Y:18721364
Y:18729756
Y:18736463
Y:18739083
Y:18739913
Y:18740421
Y:18740638
Y:18740659
Y:18743050
Y:18744968
Y:18745041
Y:18745050
Y:18757724
Y:18761362
Y:18766338
Y:18772676
Y:18775148
Y:18775212
Y:18776308
Y:18778055
Y:18808587
Y:18809214
Y:18811739
Y:18816077
Y:18816557
Y:18822031
Y:18822295
Y:18822568
Y:18824193
Y:18824997
Y:18831084
Y:18834043
Y:18835734
Y:18835758
Y:18835772
Y:18839748
Y:18840168
Y:18842841
Y:18850962
Y:18852066
Y:18852549
Y:18852625
Y:18881281
Y:18882336
Y:18885390
Y:18885455
Y:18895150
Y:18896063
Y:18899629
Y:18899776
Y:18907081
Y:18907137
Y:18907236
Y:18907586
Y:18908727
Y:18909513
Y:18909712
Y:18910190
Y:18917306
Y:18920558
Y:18920851
Y:18920886
Y:18921150
Y:18935450
Y:18936185
Y:18937926
Y:18938140
Y:18939070
Y:18939841
Y:18941356
Y:18941494
Y:18980090
Y:18982815
Y:18982948
Y:18992276
Y:18993799
Y:18994084
Y:19001689
Y:19001771
Y:19001834
Y:19001988
Y:19002447
Y:19002754
Y:19002863
Y:19002902
Y:19004170
Y:19004180
Y:19004260
Y:19004309
Y:19023824
Y:19024140
Y:19035190
Y:19035337
Y:19058744
Y:19067408
Y:19067469
Y:19068162
Y:19069786
Y:19069924
Y:19075930
Y:19076533
Y:19077769
Y:19077866
Y:19079856
Y:19086862
Y:19087144
Y:19087612
Y:19087721
Y:19090682
Y:19090828
Y:19090940
Y:19091226
Y:19093026
Y:19095522
Y:19095637
Y:19095865
Y:19103520
Y:19103690
Y:19114851
Y:19114991
Y:19115607
Y:19117833
Y:19137082
Y:19139707
Y:19141755
Y:19142608
Y:19142924
Y:19144685
Y:19144840
Y:19147366
Y:19147508
Y:19148120
Y:19148128
Y:19148465
Y:19148481
Y:19148538
Y:19164921
Y:19165276
Y:19165365
Y:19165436
Y:19165461
Y:19165500
Y:19166388
Y:19166599
Y:19166763
Y:19167143
Y:19171892
Y:19171911
Y:19171953
Y:19172146
Y:19179119
Y:19179463
Y:19179540
Y:19179606
Y:19180119
Y:19207781
Y:19207887
Y:19208051
Y:19212919
Y:19221308
Y:19224030
Y:19224450
Y:19224494
Y:19228044
Y:19232046
Y:19234498
Y:19257852
Y:19258207
Y:19260131
Y:19261660
Y:19261970
Y:19267648
Y:19269144
Y:19269200
Y:19269306
Y:19269854
Y:19269898
Y:19273744
Y:19274282
Y:19274633
Y:19278662
Y:19278725
Y:19279159
Y:19279185
Y:19279765
Y:19279968
Y:19280301
Y:19280419
Y:19281922
Y:19282049
Y:19282252
Y:19282527
Y:19283062
Y:19287000
Y:19287678
Y:19292612
Y:19293240
Y:19304908
Y:19306599
Y:19306942
Y:19316195
Y:19316949
Y:19320942
Y:19321171
Y:19342858
Y:19344020
Y:19344227
Y:19344281
Y:19344295
Y:19344323
Y:19344362
Y:19344453
Y:19349409
Y:19349615
Y:19350877
Y:19357627
Y:19357787
Y:19357794
Y:19357815
Y:19366376
Y:19367024
Y:19368330
Y:19370916
Y:19371211
Y:19371568
Y:19371622
Y:19372700
Y:19374749
Y:19375294
Y:19380397
Y:19381677
Y:19383352
Y:19384549
Y:19384787
Y:19400442
Y:19400640
Y:19400994
Y:19401335
Y:19404199
Y:19405402
Y:19405469
Y:19407965
Y:19413283
Y:19413371
Y:19413557
Y:19414335
Y:19419865
Y:19420344
Y:19421500
Y:19430589
Y:19431928
Y:19439848
Y:19439907
Y:19440668
Y:19441810
Y:19442171
Y:19442691
Y:19445285
Y:19445302
Y:19445744
Y:19450889
Y:19450921
Y:19451550
Y:19451784
Y:19452303
Y:19454520
Y:19454573
Y:19455044
Y:19455392
Y:19455611
Y:19455677
Y:19456082
Y:19457443
Y:19468981
Y:19470137
Y:19470230
Y:19471097
Y:19471376
Y:19471515
Y:19471528
Y:19482514
Y:19483076
Y:19484499
Y:19485360
Y:19489512
Y:19489905
Y:19490437
Y:19507700
Y:19507725
Y:19507788
Y:19508988
Y:19509256
Y:19509339
Y:19514029
Y:19524982
Y:19525136
Y:19525191
Y:19525316
Y:19525421
Y:19526384
Y:19526480
Y:19539300
Y:19539353
Y:19543300
Y:19543457
Y:19550962
Y:19551340
Y:19551381
Y:19565911
Y:19565920
Y:19566040
Y:19566267
Y:20064751
Y:20064854
Y:20065266
Y:20807811
Y:20811307
Y:20812228
Y:20812349
Y:20812673
Y:20812801
Y:20819340
Y:20821343
Y:20824144
Y:20824292
Y:20827406
Y:20827458
Y:20828089
Y:20828456
Y:20828795
Y:20829485
Y:20829907
Y:20830053
Y:20830070
Y:20830170
Y:20830425
Y:20830581
Y:20830953
Y:20831224
Y:20831288
Y:20831473
Y:20831625
Y:20831853
Y:20832232
Y:20832547
Y:20832656
Y:20832945
Y:20834667
Y:20836542
Y:20837553
Y:20839716
Y:21033854
Y:21036925
Y:21040649
Y:21051193
Y:21051253
Y:21052297
Y:21052319
Y:21053143
Y:21065082
Y:21067126
Y:21074196
Y:21075266
Y:21075286
Y:21080707
Y:21083886
Y:21089498
Y:21097978
Y:21102662
Y:21114597
Y:21148137
Y:21156697
Y:21159055
Y:21159480
Y:21159921
Y:21161131
Y:21161196
Y:21162253
Y:21162764
Y:21162924
Y:21163023
Y:21163707
Y:21165594
Y:21165947
Y:21166358
Y:21166463
Y:21177624
Y:21182935
Y:21183643
Y:21186558
Y:21186974
Y:21205076
Y:21205177
Y:21205318
Y:21205939
Y:21206274
Y:21214717
Y:21214898
Y:21215167
Y:21225452
Y:21225453
Y:21225537
Y:21228954
Y:21229503
Y:21229603
Y:21231863
Y:21232331
Y:21234025
Y:21236619
Y:21249790
Y:21250087
Y:21250192
Y:21261289
Y:21261361
Y:21261489
Y:21261509
Y:21261579
Y:21285962
Y:21286254
Y:21290559
Y:21291219
Y:21291275
Y:21292284
Y:21305027
Y:21305159
Y:21305247
Y:21310927
Y:21310978
Y:21311654
Y:21312064
Y:21312238
Y:21326878
Y:21327113
Y:21330600
Y:21330996
Y:21331093
Y:21331284
Y:21332031
Y:21332179
Y:21332417
Y:21333892
Y:21340827
Y:21343557
Y:21359779
Y:21359854
Y:21363486
Y:21364256
Y:21364273
Y:21374162
Y:21374264
Y:21374479
Y:21422562
Y:21424831
Y:21424834
Y:21433951
Y:21439070
Y:21439381
Y:21439461
Y:21441158
Y:21447373
Y:21452617
Y:21454063
Y:21460240
Y:21460653
Y:21460961
Y:21461127
Y:21461204
Y:21461232
Y:21466578
Y:21479018
Y:21479642
Y:21479795
Y:21480666
Y:21481519
Y:21481532
Y:21481943
Y:21481986
Y:21482611
Y:21482626
Y:21483734
Y:21484396
Y:21485226
Y:21485422
Y:21485470
Y:21485553
Y:21489672
Y:21490018
Y:21490252
Y:21593244
Y:21593327
Y:21609826
Y:21610664
Y:21610995
Y:21611201
Y:21612004
Y:21613023
Y:21613024
Y:21614288
Y:21615095
Y:21615101
Y:21618591
Y:21618856
Y:21621431
Y:21622006
Y:21622430
Y:21628445
Y:21628609
Y:21628828
Y:21635855
Y:21636506
Y:21640902
Y:21640964
Y:21643011
Y:21643093
Y:21644496
Y:21644600
Y:21649261
Y:21657285
Y:21663692
Y:21664068
Y:21664222
Y:21666182
Y:21666429
Y:21667070
Y:21674068
Y:21674689
Y:21682715
Y:21683900
Y:21684719
Y:21684873
Y:21688749
Y:21688782
Y:21688843
Y:21700919
Y:21702896
Y:21704200
Y:21705335
Y:21706627
Y:21711624
Y:21711687
Y:21712733
Y:21717208
Y:21717237
Y:21721955
Y:21722480
Y:21722529
Y:21723218
Y:21728385
Y:21728696
Y:21729075
Y:21730167
Y:21730257
Y:21735569
Y:21736330
Y:21736524
Y:21736998
Y:21737605
Y:21739779
Y:21740382
Y:21751370
Y:21751371
Y:21751449
Y:21751706
Y:21751929
Y:21751989
Y:21754453
Y:21754809
Y:21755632
Y:21757316
Y:21757881
Y:21758845
Y:21759706
Y:21759981
Y:21764561
Y:21764674
Y:21765086
Y:21766202
Y:21776392
Y:21777179
Y:21778893
Y:21779071
Y:21780342
Y:21780905
Y:21781142
Y:21782593
Y:21800763
Y:21808127
Y:21809035
Y:21810950
Y:21811108
Y:21811358
Y:21812059
Y:21812624
Y:21812962
Y:21813536
Y:21813616
Y:21826342
Y:21835055
Y:21835165
Y:21836999
Y:21837869
Y:21837946
Y:21842494
Y:21842895
Y:21843022
Y:21843090
Y:21843148
Y:21843440
Y:21843506
Y:21844573
Y:21844781
Y:21844970
Y:21845071
Y:21845397
Y:21865346
Y:21866388
Y:21866642
Y:21868898
Y:21869188
Y:21869923
Y:21871152
Y:21872250
Y:21872473
Y:21872652
Y:21872679
Y:21878161
Y:21881993
Y:21889318
Y:21893139
Y:21893184
Y:21894058
Y:21894478
Y:21896198
Y:21897363
Y:21897443
Y:21900849
Y:21903255
Y:21903516
Y:21907300
Y:21907394
Y:21907548
Y:21907565
Y:21916581
Y:21916697
Y:21916889
Y:21917113
Y:21917190
Y:21917313
Y:21925243
Y:21930019
Y:21931259
Y:21936319
Y:21936766
Y:21937290
Y:21937573
Y:21937728
Y:21938425
Y:21938444
Y:21977720
Y:21978444
Y:21978572
Y:21978879
Y:22003428
Y:22003657
Y:22003673
Y:22003770
Y:22004336
Y:22004720
Y:22004784
Y:22042137
Y:22072340
Y:22072814
Y:22073772
Y:22094491
Y:22098605
Y:22109124
Y:22116558
Y:22117033
Y:22130443
Y:22130465
Y:22136638
Y:22139366
Y:22140302
Y:22140761
Y:22141632
Y:22141860
Y:22141967
Y:22145850
Y:22148722
Y:22149606
Y:22158272
Y:22178108
Y:22178215
Y:22178844
Y:22178989
Y:22179005
Y:22179053
Y:22179361
Y:22180629
Y:22181198
Y:22186309
Y:22186563
Y:22186571
Y:22192410
Y:22205844
Y:22206074
Y:22206240
Y:22212735
Y:22212900
Y:22212964
Y:22213333
Y:22214221
Y:22520187
Y:22540093
Y:22550359
Y:22550485
Y:22552206
Y:22554443
Y:22557813
Y:22558117
Y:22559695
Y:22560229
Y:22560254
Y:22560797
Y:22566227
Y:22566477
Y:22566496
Y:22567996
Y:22568025
Y:22569417
Y:22570376
Y:22570824
Y:22571221
Y:22571826
Y:22571892
Y:22572563
Y:22572966
Y:22573037
Y:22574034
Y:22575539
Y:22575610
Y:22576141
Y:22583611
Y:22584021
Y:22588582
Y:22596622
Y:22596715
Y:22604318
Y:22604438
Y:22607404
Y:22608278
Y:22609917
Y:22610003
Y:22610139
Y:22610289
Y:22625860
Y:22626069
Y:22626112
Y:22626218
Y:22626505
Y:22626822
Y:22627450
Y:22627529
Y:22627867
Y:22629069
Y:22648773
Y:22669266
Y:22669502
Y:22670510
Y:22671989
Y:22672310
Y:22672686
Y:22672693
Y:22673660
Y:22676667
Y:22676818
Y:22678639
Y:22678850
Y:22679601
Y:22679794
Y:22679923
Y:22680249
Y:22680310
Y:22680629
Y:22680673
Y:22687011
Y:22687547
Y:22687838
Y:22697334
Y:22701876
Y:22703849
Y:22704226
Y:22705522
Y:22706972
Y:22707065
Y:22707069
Y:22707203
Y:22707511
Y:22707685
Y:22711460
Y:22711939
Y:22712209
Y:22718847
Y:22720943
Y:22721026
Y:22721243
Y:22721522
Y:22721792
Y:22725445
Y:22731559
Y:22731883
Y:22731950
Y:22738136
Y:22739054
Y:22739301
Y:22741052
Y:22748484
Y:22750583
Y:22750646
Y:22750951
Y:22753904
Y:22754928
Y:22772719
Y:22772815
Y:22821536
Y:22821958
Y:22822134
Y:22822873
Y:22823321
Y:22823329
Y:22823654
Y:22826920
Y:22830733
Y:22830929
Y:22835895
Y:22836152
Y:22836292
Y:22858712
Y:22859747
Y:22859749
Y:22860043
Y:22860434
Y:22861240
Y:22861528
Y:22861559
Y:22861681
Y:22863001
Y:22892380
Y:22895607
Y:22896829
Y:22897321
Y:22897863
Y:22900989
Y:22901189
Y:22901352
Y:22902567
Y:22902621
Y:22903163
Y:22903229
Y:22903280
Y:22903308
Y:22906487
Y:22909516
Y:22919926
Y:22920023
Y:22920486
Y:22922653
Y:22922874
Y:22923622
Y:22928068
Y:22929391
Y:22930329
Y:22930369
Y:22931057
Y:22931495
Y:22939169
Y:22940275
Y:22940513
Y:22942170
Y:22942310
Y:22942417
Y:22943548
Y:22943774
Y:22953432
Y:22953609
Y:22953612
Y:22953798
Y:22957022
Y:22958951
Y:22962674
Y:22962932
Y:22963137
Y:22966756
Y:22966967
Y:22967111
Y:22970749
Y:22975641
Y:22976194
Y:22976759
Y:22977020
Y:23012065
Y:23012526
Y:23012756
Y:23020448
Y:23020590
Y:23021681
Y:23022681
Y:23023269
Y:23023435
Y:23023974
Y:23025804
Y:23025851
Y:23030542
Y:23031805
Y:23033176
Y:23035132
Y:23040647
Y:23043494
Y:23067770
Y:23068531
Y:23068717
Y:23069149
Y:23074232
Y:23074325
Y:23075009
Y:23075387
Y:23112544
Y:23112576
Y:23114440
Y:23118199
Y:23119372
Y:23119516
Y:23121693
Y:23122059
Y:23122114
Y:23124367
Y:23124396
Y:23139527
Y:23139617
Y:23139618
Y:23139831
Y:23140347
Y:23140374
Y:23140567
Y:23148364
Y:23150304
Y:23150643
Y:23152881
Y:23152887
Y:23153468
Y:23153961
Y:23154055
Y:23154110
Y:23154209
Y:23154492
Y:23154612
Y:23155186
Y:23156664
Y:23156792
Y:23156867
Y:23157402
Y:23159740
Y:23161267
Y:23161637
Y:23161954
Y:23162584
Y:23163723
Y:23164011
Y:23165423
Y:23165431
Y:23165454
Y:23165909
Y:23165927
Y:23165992
Y:23194450
Y:23195659
Y:23208737
Y:23209055
Y:23249089
Y:23249196
Y:23249508
Y:23250893
Y:23251726
Y:23257819
Y:23258160
Y:23265841
Y:23268915
Y:23269885
Y:23271062
Y:23282771
Y:23296125
Y:23301174
Y:23301280
Y:23303207
Y:23354385
Y:23365614
Y:23402791
Y:23403503
Y:23403689
Y:23403749
Y:23405277
Y:23406009
Y:23408236
Y:23408396
Y:23409088
Y:23409855
Y:23410849
Y:23410987
Y:23426227
Y:23426662
Y:23429553
Y:23454053
Y:23473201
Y:23486152
Y:23489203
Y:23489497
Y:23489587
Y:23489619
Y:23490096
Y:23494588
Y:23496263
Y:23497646
Y:23503488
Y:23503559
Y:23505894
Y:23506076
Y:23509602
Y:23525466
Y:23525800
Y:23526059
Y:23534139
Y:23534836
Y:23544556
Y:23546039
Y:23546821
Y:23546946
Y:23547020
Y:23547288
Y:23547558
Y:23547679
Y:23548614
Y:23605146
Y:23605622
Y:23606452
Y:23606505
Y:23607798
Y:23611947
Y:23612077
Y:23617006
Y:23618148
Y:23620400
Y:23621548
Y:23621655
Y:23622332
Y:23622554
Y:23626997
Y:23627144
Y:23627174
Y:23630453
Y:23630857
Y:23631012
Y:23631629
Y:23632208
Y:23632223
Y:23632499
Y:23632621
Y:23645821
Y:23652416
Y:23652741
Y:23653041
Y:23769824
Y:23770267
Y:23770361
Y:23785311
Y:23785627
Y:23798944
Y:23799522
Y:23800004
Y:23800274
Y:23800360
Y:23800407
Y:23800808
Y:23803972
Y:23806038
Y:23806749
Y:23826534
Y:23827041
Y:23828535
Y:23828976
Y:23835129
Y:23835318
Y:23835336
Y:23839215
Y:23839242
Y:23858398
Y:23859656
Y:23862437
Y:23862933
Y:23863301
Y:23863630
Y:23865004
Y:23865326
Y:23865327
Y:23870139
Y:23871820
Y:23871821
Y:23872550
Y:23873179
Y:23883439
Y:23883627
Y:23883757
Y:23890214
Y:23890429
Y:23890474
Y:23891720
Y:23892214
Y:23895718
Y:23957558
Y:23957803
Y:23958719
Y:23958862
Y:23959103
Y:23959373
Y:23962243
Y:23962888
Y:23963405
Y:23963435
Y:23973434
Y:23973594
Y:23973852
Y:23973951
Y:23974056
Y:23974180
Y:23989023
Y:23989148
Y:23989432
Y:23989785
Y:24359931
Y:24360240
Y:24364899
Y:24366957
Y:24367053
Y:24367067
Y:24367224
Y:24367762
Y:24367859
Y:24368329
Y:24370536
Y:24370605
Y:24371324
Y:24372635
Y:24379231
Y:24379821
Y:24390651
Y:24390676
Y:24391181
Y:24392082
Y:24392653
Y:24393984
Y:24394200
Y:24400396
Y:24410769
Y:24412513
Y:24417419
Y:24417504
Y:24417751
Y:24426517
Y:24426646
Y:24430867
Y:24441164
Y:24442053
Y:24442455
Y:24442931
Y:24443258
Y:24443348
Y:24443450
Y:24443836
Y:24444218
Y:24444622
Y:24444655
Y:24478156
Y:24484891
Y:24484925
Y:24493316
Y:24506163
Y:24506441
Y:24506628
Y:24506629
Y:24514736
Y:28459738
Y:28459869
Y:28460085
Y:28463251
Y:28484508
Y:28484624
Y:28560067
Y:28565081
Y:28626166
Y:28626469
Y:28626526
Y:28626783
Y:28648796
Y:28649257
Y:28654928
Y:28689055
Y:28689684
Y:28736665
Y:28741699
Y:28747106
Y:28747133
Y:28747413
Y:28762952
